# Supplementary material for: Single molecule imaging simulations with advanced fluorophore photophysics
Source: Commun Biol. 2023 Jan 16;6:53. doi: 10.1038/s42003-023-04432-x (PMC9842740; doi:10.1038/s42003-023-04432-x)
Supplement: Supplementary file 5 — Supplementary Data 1 [file 42003_2023_4432_MOESM5_ESM.zip]

Archive with 48 entries (47 files):
- XLS FILES/
- XLS FILES/Fig1C.xlsx
- XLS FILES/Fig1D.xlsx
- XLS FILES/Fig1E.xlsx
- XLS FILES/Fig1F.xlsx
- XLS FILES/Fig2E.xlsx
- XLS FILES/Fig2F.xlsx
- XLS FILES/Fig3D.xlsx
- XLS FILES/Fig3E.xlsx
- XLS FILES/Fig3F.xlsx
- XLS FILES/Fig4B.xlsx
- XLS FILES/Fig4C.xlsx
- XLS FILES/Fig4E.xlsx
- XLS FILES/Fig4F.xlsx
- XLS FILES/Fig5C.xlsx
- XLS FILES/Fig5D.xlsx
- XLS FILES/Fig5EF.xlsx
- XLS FILES/FigS10.xlsx
- XLS FILES/FigS11A.xlsx
- XLS FILES/FigS11B.xlsx
- XLS FILES/FigS11C.xlsx
- XLS FILES/FigS11D.xlsx
- XLS FILES/FigS12A.xlsx
- XLS FILES/FigS12B.xlsx
- XLS FILES/FigS12C.xlsx
- XLS FILES/FigS12D.xlsx
- XLS FILES/FigS15A.xlsx
- XLS FILES/FigS16C.xlsx
- XLS FILES/FigS16D.xlsx
- XLS FILES/FigS16E.xlsx
- XLS FILES/FigS17.xlsx
- XLS FILES/FigS18A.xlsx
- XLS FILES/FigS19A.xlsx
- XLS FILES/FigS19B.xlsx
- XLS FILES/FigS20B.xlsx
- XLS FILES/FigS21.xlsx
- XLS FILES/FigS22.xlsx
- XLS FILES/FigS3A.xlsx
- XLS FILES/FigS3B.xlsx
- XLS FILES/FigS4A.xlsx
- XLS FILES/FigS4B.xlsx
- XLS FILES/FigS4C.xlsx
- XLS FILES/FigS4D.xlsx
- XLS FILES/FigS4E.xlsx
- XLS FILES/FigS4F.xlsx
- XLS FILES/FigS4G.xlsx
- XLS FILES/FigS8.xlsx
- XLS FILES/FigS9.xlsx
