# Supplementary material for: Single molecule imaging simulations with advanced fluorophore photophysics
Source: Commun Biol. 2023 Jan 16;6:53. doi: 10.1038/s42003-023-04432-x (PMC9842740; doi:10.1038/s42003-023-04432-x)
Supplement: Supplementary file 5 — Supplementary Data 1 [file 42003_2023_4432_MOESM5_ESM.zip › XLS FILES/Fig1C.xlsx]

## Sheet: Sheet1
Ideal Green	Ideal Bleached	Ideal Red	3.5kW/cm², pH 7.5 Green	3.5kW/cm², pH 7.5 Bleached	3.5kW/cm², pH 7.5 Red	0.5kW/cm², pH 7.5 Green	0.5kW/cm², pH 7.5 Bleached	0.5kW/cm², pH 7.5 Red
0.999997	0	2.54888e-06	0.999954	2.06368e-06	2.94887e-06	0.99999	3.6087e-07	2.60831e-06
0.999743	0	0.000257404	0.995892	0.000208122	0.000297204	0.999088	3.64534e-05	0.000263316
0.999488	0	0.000512194	0.992716	0.000413655	0.000590398	0.998336	7.25532e-05	0.00052381
0.999233	0	0.000766919	0.990207	0.000618768	0.000882757	0.997695	0.000108656	0.000784122
0.998978	0	0.00102158	0.9882	0.000823539	0.00117445	0.997139	0.000144758	0.00104428
0.998724	0	0.00127618	0.98657	0.00102803	0.00146561	0.996648	0.000180857	0.0013043
0.998469	0	0.00153071	0.985224	0.00123228	0.00175634	0.996204	0.000216951	0.0015642
0.998215	0	0.00178517	0.984091	0.00143633	0.0020467	0.995797	0.000253039	0.00182398
0.99796	0	0.00203957	0.983119	0.0016402	0.00233675	0.995418	0.00028912	0.00208367
0.997706	0	0.00229391	0.982268	0.00184392	0.00262653	0.995059	0.000325192	0.00234326
0.997452	0	0.00254818	0.981507	0.00204749	0.00291608	0.994716	0.000361256	0.00260276
0.997198	0	0.00280239	0.980815	0.00225092	0.00320541	0.994385	0.00039731	0.00286217
0.996943	0	0.00305653	0.980175	0.00245423	0.00349454	0.994063	0.000433355	0.00312149
0.996689	0	0.0033106	0.979573	0.00265743	0.0037835	0.993748	0.00046939	0.00338073
0.996435	0	0.00356462	0.979001	0.0028605	0.00407228	0.993438	0.000505414	0.00363989
0.996181	0	0.00381856	0.97845	0.00306347	0.00436089	0.993132	0.000541429	0.00389897
0.995928	0	0.00407245	0.977916	0.00326633	0.00464934	0.992829	0.000577433	0.00415797
0.995674	0	0.00432626	0.977395	0.00346908	0.00493764	0.992528	0.000613427	0.00441689
0.99542	0	0.00458002	0.976883	0.00367173	0.00522579	0.992229	0.00064941	0.00467574
0.995166	0	0.00483371	0.976379	0.00387427	0.00551378	0.991931	0.000685383	0.0049345
0.994913	0	0.00508733	0.97588	0.00407671	0.00580163	0.991634	0.000721345	0.00519319
0.994659	0	0.00534089	0.975385	0.00427905	0.00608933	0.991338	0.000757297	0.0054518
0.994406	0	0.00559438	0.974893	0.00448129	0.00637689	0.991043	0.000793238	0.00571033
0.994152	0	0.00584781	0.974404	0.00468342	0.0066643	0.990748	0.000829169	0.00596879
0.993899	0	0.00610118	0.973916	0.00488546	0.00695157	0.990453	0.000865089	0.00622717
0.993646	0	0.00635448	0.973431	0.00508739	0.0072387	0.990159	0.000900998	0.00648547
0.993392	0	0.00660772	0.972946	0.00528923	0.00752568	0.989865	0.000936897	0.0067437
0.993139	0	0.00686089	0.972462	0.00549096	0.00781252	0.989572	0.000972785	0.00700185
0.992886	0	0.00711399	0.971979	0.00569259	0.00809921	0.989278	0.00100866	0.00725992
0.992633	0	0.00736704	0.971497	0.00589413	0.00838577	0.988985	0.00104453	0.00751792
0.99238	0	0.00762002	0.971015	0.00609556	0.00867218	0.988691	0.00108039	0.00777584
0.992127	0	0.00787293	0.970534	0.0062969	0.00895845	0.988398	0.00111623	0.00803368
0.991874	0	0.00812578	0.970053	0.00649813	0.00924457	0.988105	0.00115207	0.00829145
0.991621	0	0.00837856	0.969573	0.00669927	0.00953056	0.987813	0.00118789	0.00854914
0.991369	0	0.00863128	0.969093	0.0069003	0.00981641	0.98752	0.0012237	0.00880675
0.991116	0	0.00888394	0.968613	0.00710124	0.0101021	0.987227	0.00125951	0.00906429
0.990863	0	0.00913653	0.968133	0.00730207	0.0103877	0.986935	0.0012953	0.00932175
0.990611	0	0.00938906	0.967654	0.00750281	0.0106731	0.986642	0.00133108	0.00957914
0.990358	0	0.00964152	0.967175	0.00770345	0.0109584	0.98635	0.00136685	0.00983645
0.990106	0	0.00989392	0.966696	0.00790398	0.0112435	0.986057	0.00140261	0.0100937
0.989854	0	0.0101463	0.966218	0.00810442	0.0115285	0.985765	0.00143836	0.0103508
0.989601	0	0.0103985	0.96574	0.00830476	0.0118134	0.985473	0.0014741	0.0106079
0.989349	0	0.0106507	0.965262	0.008505	0.0120981	0.985181	0.00150983	0.0108649
0.989097	0	0.0109029	0.964784	0.00870514	0.0123826	0.984889	0.00154555	0.0111218
0.988845	0	0.0111549	0.964306	0.00890519	0.0126671	0.984597	0.00158126	0.0113787
0.988593	0	0.011407	0.963829	0.00910513	0.0129514	0.984306	0.00161696	0.0116355
0.988341	0	0.0116589	0.963352	0.00930497	0.0132355	0.984014	0.00165264	0.0118922
0.988089	0	0.0119108	0.962875	0.00950472	0.0135195	0.983722	0.00168832	0.0121488
0.987837	0	0.0121626	0.962399	0.00970437	0.0138034	0.983431	0.00172398	0.0124053
0.987586	0	0.0124144	0.961922	0.00990391	0.0140871	0.983139	0.00175964	0.0126618
0.987334	0	0.0126661	0.961446	0.0101034	0.0143707	0.982848	0.00179528	0.0129182
0.987082	0	0.0129177	0.96097	0.0103027	0.0146542	0.982557	0.00183092	0.0131745
0.986831	0	0.0131693	0.960495	0.010502	0.0149375	0.982266	0.00186654	0.0134308
0.986579	0	0.0134208	0.96002	0.0107011	0.0152206	0.981975	0.00190215	0.0136869
0.986328	0	0.0136722	0.959544	0.0109002	0.0155037	0.981684	0.00193775	0.013943
0.986076	0	0.0139236	0.95907	0.0110991	0.0157866	0.981393	0.00197335	0.0141991
0.985825	0	0.0141749	0.958595	0.011298	0.0160693	0.981102	0.00200893	0.014455
0.985574	0	0.0144261	0.95812	0.0114967	0.0163519	0.980811	0.0020445	0.0147109
0.985323	0	0.0146773	0.957646	0.0116954	0.0166344	0.980521	0.00208006	0.0149666
0.985072	0	0.0149284	0.957172	0.011894	0.0169167	0.98023	0.00211561	0.0152224
0.984821	0	0.0151795	0.956699	0.0120924	0.0171989	0.97994	0.00215115	0.015478
0.98457	0	0.0154304	0.956225	0.0122908	0.017481	0.979649	0.00218667	0.0157336
0.984319	0	0.0156814	0.955752	0.0124891	0.0177629	0.979359	0.00222219	0.015989
0.984068	0	0.0159322	0.955279	0.0126872	0.0180446	0.979069	0.0022577	0.0162445
0.983817	0	0.016183	0.954806	0.0128853	0.0183263	0.978779	0.0022932	0.0164998
0.983566	0	0.0164338	0.954334	0.0130833	0.0186078	0.978489	0.00232868	0.016755
0.983316	0	0.0166844	0.953861	0.0132812	0.0188891	0.978199	0.00236416	0.0170102
0.983065	0	0.016935	0.953389	0.0134789	0.0191703	0.977909	0.00239962	0.0172653
0.982814	0	0.0171856	0.952917	0.0136766	0.0194514	0.977619	0.00243508	0.0175204
0.982564	0	0.017436	0.952446	0.0138742	0.0197323	0.97733	0.00247052	0.0177753
0.982314	0	0.0176865	0.951974	0.0140717	0.0200131	0.97704	0.00250596	0.0180302
0.982063	0	0.0179368	0.951503	0.0142691	0.0202938	0.97675	0.00254138	0.018285
0.981813	0	0.0181871	0.951032	0.0144664	0.0205743	0.976461	0.00257679	0.0185397
0.981563	0	0.0184373	0.950562	0.0146635	0.0208547	0.976172	0.00261219	0.0187944
0.981313	0	0.0186875	0.950091	0.0148606	0.0211349	0.975882	0.00264758	0.019049
0.981062	0	0.0189376	0.949621	0.0150576	0.021415	0.975593	0.00268297	0.0193035
0.980812	0	0.0191876	0.949151	0.0152545	0.021695	0.975304	0.00271834	0.0195579
0.980562	0	0.0194376	0.948681	0.0154513	0.0219748	0.975015	0.0027537	0.0198122
0.980313	0	0.0196875	0.948212	0.015648	0.0222545	0.974726	0.00278905	0.0200665
0.980063	0	0.0199373	0.947742	0.0158446	0.022534	0.974437	0.00282439	0.0203207
0.979813	0	0.0201871	0.947273	0.0160412	0.0228134	0.974149	0.00285972	0.0205749
0.979563	0	0.0204368	0.946805	0.0162376	0.0230927	0.97386	0.00289503	0.0208289
0.979314	0	0.0206864	0.946336	0.0164339	0.0233718	0.973571	0.00293034	0.0210829
0.979064	0	0.020936	0.945868	0.0166301	0.0236508	0.973283	0.00296564	0.0213368
0.978814	0	0.0211855	0.945399	0.0168262	0.0239297	0.972995	0.00300093	0.0215906
0.978565	0	0.021435	0.944932	0.0170222	0.0242084	0.972706	0.0030362	0.0218444
0.978316	0	0.0216844	0.944464	0.0172182	0.024487	0.972418	0.00307147	0.022098
0.978066	0	0.0219337	0.943997	0.017414	0.0247654	0.97213	0.00310672	0.0223516
0.977817	0	0.022183	0.943529	0.0176097	0.0250437	0.971842	0.00314197	0.0226052
0.977568	0	0.0224322	0.943062	0.0178054	0.0253219	0.971554	0.0031772	0.0228586
0.977319	0	0.0226813	0.942596	0.0180009	0.0255999	0.971266	0.00321243	0.023112
0.97707	0	0.0229304	0.942129	0.0181963	0.0258778	0.970978	0.00324764	0.0233653
0.976821	0	0.0231794	0.941663	0.0183917	0.0261556	0.97069	0.00328285	0.0236185
0.976572	0	0.0234283	0.941197	0.0185869	0.0264332	0.970403	0.00331804	0.0238716
0.976323	0	0.0236772	0.940731	0.0187821	0.0267107	0.970115	0.00335322	0.0241247
0.976074	0	0.0239261	0.940265	0.0189771	0.026988	0.969828	0.00338839	0.0243777
0.975825	0	0.0241748	0.9398	0.0191721	0.0272652	0.96954	0.00342355	0.0246306
0.975576	0	0.0244235	0.939335	0.019367	0.0275423	0.969253	0.00345871	0.0248835
0.975328	0	0.0246721	0.93887	0.0195617	0.0278192	0.968966	0.00349385	0.0251363
0.975079	0	0.0249207	0.938405	0.0197564	0.028096	0.968679	0.00352898	0.025389
0.974831	0	0.0251692	0.937941	0.019951	0.0283727	0.968392	0.0035641	0.0256416
0.974582	0	0.0254177	0.937477	0.0201454	0.0286492	0.968105	0.00359921	0.0258941
0.974334	0	0.025666	0.937013	0.0203398	0.0289256	0.967818	0.00363431	0.0261466
0.974086	0	0.0259143	0.936549	0.0205341	0.0292018	0.967531	0.0036694	0.026399
0.973837	0	0.0261626	0.936086	0.0207283	0.0294779	0.967245	0.00370447	0.0266513
0.973589	0	0.0264108	0.935622	0.0209224	0.0297539	0.966958	0.00373954	0.0269036
0.973341	0	0.0266589	0.935159	0.0211164	0.0300297	0.966671	0.0037746	0.0271558
0.973093	0	0.026907	0.934696	0.0213103	0.0303054	0.966385	0.00380965	0.0274079
0.972845	0	0.027155	0.934234	0.0215041	0.030581	0.966099	0.00384468	0.0276599
0.972597	0	0.0274029	0.933771	0.0216978	0.0308564	0.965812	0.00387971	0.0279118
0.972349	0	0.0276508	0.933309	0.0218914	0.0311317	0.965526	0.00391473	0.0281637
0.972101	0	0.0278986	0.932847	0.0220849	0.0314069	0.96524	0.00394973	0.0284155
0.971854	0	0.0281463	0.932386	0.0222783	0.0316819	0.964954	0.00398473	0.0286673
0.971606	0	0.028394	0.931924	0.0224717	0.0319568	0.964668	0.00401971	0.0289189
0.971358	0	0.0286416	0.931463	0.0226649	0.0322315	0.964382	0.00405469	0.0291705
0.971111	0	0.0288892	0.931002	0.022858	0.0325061	0.964097	0.00408965	0.029422
0.970863	0	0.0291367	0.930541	0.0230511	0.0327806	0.963811	0.0041246	0.0296734
0.970616	0	0.0293841	0.930081	0.023244	0.0330549	0.963525	0.00415955	0.0299248
0.970369	0	0.0296315	0.92962	0.0234369	0.0333291	0.96324	0.00419448	0.030176
0.970121	0	0.0298788	0.92916	0.0236296	0.0336032	0.962954	0.0042294	0.0304273
0.969874	0	0.030126	0.928701	0.0238223	0.0338771	0.962669	0.00426432	0.0306784
0.969627	0	0.0303732	0.928241	0.0240148	0.0341509	0.962384	0.00429922	0.0309294
0.96938	0	0.0306203	0.927782	0.0242073	0.0344246	0.962099	0.00433411	0.0311804
0.969133	0	0.0308674	0.927322	0.0243997	0.0346981	0.961814	0.00436899	0.0314313
0.968886	0	0.0311144	0.926863	0.0245919	0.0349715	0.961529	0.00440386	0.0316822
0.968639	0	0.0313613	0.926405	0.0247841	0.0352447	0.961244	0.00443872	0.0319329
0.968392	0	0.0316081	0.925946	0.0249762	0.0355179	0.960959	0.00447357	0.0321836
0.968145	0	0.0318549	0.925488	0.0251682	0.0357908	0.960674	0.00450841	0.0324342
0.967898	0	0.0321017	0.92503	0.0253601	0.0360637	0.960389	0.00454324	0.0326848
0.967652	0	0.0323484	0.924572	0.0255519	0.0363364	0.960105	0.00457806	0.0329352
0.967405	0	0.032595	0.924115	0.0257436	0.036609	0.95982	0.00461287	0.0331856
0.967158	0	0.0328415	0.923657	0.0259352	0.0368814	0.959536	0.00464767	0.0334359
0.966912	0	0.033088	0.9232	0.0261267	0.0371537	0.959252	0.00468246	0.0336862
0.966666	0	0.0333344	0.922743	0.0263181	0.0374259	0.958967	0.00471724	0.0339363
0.966419	0	0.0335808	0.922286	0.0265095	0.0376979	0.958683	0.00475201	0.0341864
0.966173	0	0.0338271	0.92183	0.0267007	0.0379698	0.958399	0.00478676	0.0344364
0.965927	0	0.0340733	0.921374	0.0268918	0.0382416	0.958115	0.00482151	0.0346864
0.965681	0	0.0343195	0.920918	0.0270829	0.0385132	0.957831	0.00485625	0.0349363
0.965434	0	0.0345656	0.920462	0.0272738	0.0387847	0.957547	0.00489098	0.035186
0.965188	0	0.0348116	0.920006	0.0274647	0.0390561	0.957264	0.00492569	0.0354358
0.964942	0	0.0350576	0.919551	0.0276554	0.0393273	0.95698	0.0049604	0.0356854
0.964696	0	0.0353036	0.919096	0.0278461	0.0395984	0.956696	0.00499509	0.035935
0.964451	0	0.0355494	0.918641	0.0280367	0.0398694	0.956413	0.00502978	0.0361845
0.964205	0	0.0357952	0.918187	0.0282271	0.0401402	0.95613	0.00506446	0.0364339
0.963959	0	0.0360409	0.917732	0.0284175	0.0404109	0.955846	0.00509912	0.0366833
0.963713	0	0.0362866	0.917278	0.0286078	0.0406815	0.955563	0.00513378	0.0369325
0.963468	0	0.0365322	0.916824	0.028798	0.0409519	0.95528	0.00516842	0.0371817
0.963222	0	0.0367778	0.91637	0.0289881	0.0412222	0.954997	0.00520305	0.0374309
0.962977	0	0.0370232	0.915917	0.0291781	0.0414924	0.954714	0.00523768	0.0376799
0.962731	0	0.0372687	0.915463	0.029368	0.0417624	0.954431	0.00527229	0.0379289
0.962486	0	0.037514	0.91501	0.0295578	0.0420323	0.954148	0.0053069	0.0381778
0.962241	0	0.0377593	0.914557	0.0297475	0.042302	0.953865	0.00534149	0.0384267
0.961995	0	0.0380046	0.914105	0.0299372	0.0425717	0.953583	0.00537607	0.0386754
0.96175	0	0.0382497	0.913652	0.0301267	0.0428412	0.9533	0.00541064	0.0389241
0.961505	0	0.0384948	0.9132	0.0303162	0.0431105	0.953018	0.00544521	0.0391727
0.96126	0	0.0387399	0.912748	0.0305055	0.0433797	0.952735	0.00547976	0.0394213
0.961015	0	0.0389849	0.912297	0.0306948	0.0436488	0.952453	0.0055143	0.0396697
0.96077	0	0.0392298	0.911845	0.0308839	0.0439178	0.952171	0.00554883	0.0399181
0.960525	0	0.0394746	0.911394	0.031073	0.0441866	0.951889	0.00558335	0.0401664
0.960281	0	0.0397194	0.910943	0.0312619	0.0444553	0.951607	0.00561787	0.0404147
0.960036	0	0.0399642	0.910492	0.0314508	0.0447239	0.951325	0.00565237	0.0406629
0.959791	0	0.0402088	0.910041	0.0316396	0.0449923	0.951043	0.00568686	0.040911
0.959547	0	0.0404534	0.909591	0.0318283	0.0452606	0.950761	0.00572134	0.041159
0.959302	0	0.040698	0.909141	0.0320169	0.0455288	0.950479	0.00575581	0.0414069
0.959058	0	0.0409425	0.908691	0.0322054	0.0457968	0.950198	0.00579027	0.0416548
0.958813	0	0.0411869	0.908241	0.0323938	0.0460647	0.949916	0.00582472	0.0419026
0.958569	0	0.0414313	0.907792	0.0325821	0.0463324	0.949635	0.00585916	0.0421503
0.958324	0	0.0416756	0.907342	0.0327704	0.0466001	0.949353	0.00589359	0.042398
0.95808	0	0.0419198	0.906893	0.0329585	0.0468676	0.949072	0.00592801	0.0426456
0.957836	0	0.042164	0.906444	0.0331465	0.0471349	0.948791	0.00596242	0.0428931
0.957592	0	0.0424081	0.905996	0.0333345	0.0474022	0.948509	0.00599682	0.0431405
0.957348	0	0.0426521	0.905547	0.0335223	0.0476693	0.948228	0.0060312	0.0433879
0.957104	0	0.0428961	0.905099	0.0337101	0.0479362	0.947947	0.00606558	0.0436352
0.95686	0	0.04314	0.904651	0.0338978	0.0482031	0.947667	0.00609995	0.0438824
0.956616	0	0.0433839	0.904204	0.0340853	0.0484698	0.947386	0.00613431	0.0441296
0.956372	0	0.0436277	0.903756	0.0342728	0.0487364	0.947105	0.00616866	0.0443766
0.956129	0	0.0438714	0.903309	0.0344602	0.0490028	0.946824	0.006203	0.0446236
0.955885	0	0.0441151	0.902862	0.0346475	0.0492691	0.946544	0.00623732	0.0448705
0.955641	0	0.0443587	0.902415	0.0348347	0.0495353	0.946263	0.00627164	0.0451174
0.955398	0	0.0446023	0.901968	0.0350218	0.0498013	0.945983	0.00630595	0.0453642
0.955154	0	0.0448457	0.901522	0.0352088	0.0500672	0.945703	0.00634025	0.0456109
0.954911	0	0.0450892	0.901076	0.0353958	0.050333	0.945422	0.00637453	0.0458575
0.954667	0	0.0453325	0.90063	0.0355826	0.0505987	0.945142	0.00640881	0.0461041
0.954424	0	0.0455758	0.900184	0.0357693	0.0508642	0.944862	0.00644308	0.0463506
0.954181	0	0.0458191	0.899739	0.035956	0.0511296	0.944582	0.00647733	0.046597
0.953938	0	0.0460623	0.899293	0.0361425	0.0513948	0.944302	0.00651158	0.0468433
0.953695	0	0.0463054	0.898848	0.036329	0.05166	0.944023	0.00654582	0.0470896
0.953452	0	0.0465484	0.898403	0.0365154	0.051925	0.943743	0.00658004	0.0473358
0.953209	0	0.0467914	0.897959	0.0367016	0.0521898	0.943463	0.00661426	0.0475819
0.952966	0	0.0470344	0.897514	0.0368878	0.0524545	0.943184	0.00664846	0.0478279
0.952723	0	0.0472772	0.89707	0.0370739	0.0527191	0.942904	0.00668266	0.0480739
0.95248	0	0.04752	0.896626	0.0372599	0.0529836	0.942625	0.00671684	0.0483198
0.952237	0	0.0477628	0.896182	0.0374458	0.053248	0.942345	0.00675102	0.0485657
0.951995	0	0.0480055	0.895739	0.0376317	0.0535122	0.942066	0.00678519	0.0488114
0.951752	0	0.0482481	0.895295	0.0378174	0.0537762	0.941787	0.00681934	0.0490571
0.951509	0	0.0484906	0.894852	0.038003	0.0540402	0.941508	0.00685349	0.0493027
0.951267	0	0.0487331	0.89441	0.0381886	0.054304	0.941229	0.00688762	0.0495482
0.951024	0	0.0489756	0.893967	0.038374	0.0545677	0.94095	0.00692175	0.0497937
0.950782	0	0.0492179	0.893524	0.0385594	0.0548312	0.940671	0.00695586	0.0500391
0.95054	0	0.0494603	0.893082	0.0387446	0.0550947	0.940393	0.00698996	0.0502844
0.950297	0	0.0497025	0.89264	0.0389298	0.055358	0.940114	0.00702406	0.0505297
0.950055	0	0.0499447	0.892198	0.0391149	0.0556211	0.939835	0.00705814	0.0507748
0.949813	0	0.0501868	0.891757	0.0392999	0.0558842	0.939557	0.00709222	0.0510199
0.949571	0	0.0504289	0.891316	0.0394848	0.0561471	0.939278	0.00712628	0.051265
0.949329	0	0.0506709	0.890874	0.0396696	0.0564098	0.939	0.00716034	0.0515099
0.949087	0	0.0509128	0.890434	0.0398543	0.0566725	0.938722	0.00719438	0.0517548
0.948845	0	0.0511547	0.889993	0.0400389	0.056935	0.938444	0.00722841	0.0519996
0.948603	0	0.0513965	0.889552	0.0402235	0.0571974	0.938166	0.00726244	0.0522444
0.948362	0	0.0516383	0.889112	0.0404079	0.0574596	0.937888	0.00729645	0.052489
0.94812	0	0.05188	0.888672	0.0405923	0.0577218	0.93761	0.00733046	0.0527336
0.947878	0	0.0521216	0.888232	0.0407765	0.0579837	0.937332	0.00736445	0.0529782
0.947637	0	0.0523632	0.887793	0.0409607	0.0582456	0.937054	0.00739843	0.0532226
0.947395	0	0.0526047	0.887353	0.0411448	0.0585073	0.936777	0.00743241	0.053467
0.947154	0	0.0528462	0.886914	0.0413288	0.0587689	0.936499	0.00746637	0.0537113
0.946912	0	0.0530875	0.886475	0.0415127	0.0590304	0.936221	0.00750032	0.0539555
0.946671	0	0.0533289	0.886036	0.0416965	0.0592918	0.935944	0.00753427	0.0541997
0.94643	0	0.0535701	0.885598	0.0418802	0.059553	0.935667	0.0075682	0.0544438
0.946189	0	0.0538113	0.88516	0.0420638	0.0598141	0.935389	0.00760212	0.0546878
0.945948	0	0.0540525	0.884722	0.0422473	0.060075	0.935112	0.00763604	0.0549317
0.945706	0	0.0542936	0.884284	0.0424308	0.0603359	0.934835	0.00766994	0.0551756
0.945465	0	0.0545346	0.883846	0.0426141	0.0605966	0.934558	0.00770383	0.0554194
0.945224	0	0.0547755	0.883409	0.0427974	0.0608571	0.934281	0.00773771	0.0556631
0.944984	0	0.0550164	0.882971	0.0429806	0.0611176	0.934004	0.00777159	0.0559068
0.944743	0	0.0552573	0.882534	0.0431636	0.0613779	0.933728	0.00780545	0.0561503
0.944502	0	0.055498	0.882098	0.0433466	0.0616381	0.933451	0.0078393	0.0563939
0.944261	0	0.0557388	0.881661	0.0435295	0.0618981	0.933174	0.00787315	0.0566373
0.944021	0	0.0559794	0.881225	0.0437123	0.0621581	0.932898	0.00790698	0.0568807
0.94378	0	0.05622	0.880789	0.0438951	0.0624179	0.932622	0.0079408	0.057124
0.943539	0	0.0564605	0.880353	0.0440777	0.0626775	0.932345	0.00797461	0.0573672
0.943299	0	0.056701	0.879917	0.0442602	0.0629371	0.932069	0.00800842	0.0576103
0.943059	0	0.0569414	0.879482	0.0444427	0.0631965	0.931793	0.00804221	0.0578534
0.942818	0	0.0571817	0.879046	0.044625	0.0634558	0.931517	0.00807599	0.0580964
0.942578	0	0.057422	0.878611	0.0448073	0.0637149	0.931241	0.00810977	0.0583393
0.942338	0	0.0576622	0.878176	0.0449895	0.0639739	0.930965	0.00814353	0.0585822
0.942098	0	0.0579024	0.877742	0.0451715	0.0642328	0.930689	0.00817728	0.058825
0.941858	0	0.0581425	0.877307	0.0453535	0.0644916	0.930413	0.00821102	0.0590677
0.941617	0	0.0583825	0.876873	0.0455354	0.0647503	0.930137	0.00824476	0.0593103
0.941377	0	0.0586225	0.876439	0.0457173	0.0650088	0.929862	0.00827848	0.0595529
0.941138	0	0.0588624	0.876005	0.045899	0.0652672	0.929586	0.00831219	0.0597954
0.940898	0	0.0591023	0.875572	0.0460806	0.0655254	0.929311	0.00834589	0.0600378
0.940658	0	0.0593421	0.875139	0.0462622	0.0657836	0.929035	0.00837959	0.0602802
0.940418	0	0.0595818	0.874705	0.0464436	0.0660416	0.92876	0.00841327	0.0605225
0.940179	0	0.0598215	0.874273	0.046625	0.0662994	0.928485	0.00844694	0.0607647
0.939939	0	0.0600611	0.87384	0.0468063	0.0665572	0.92821	0.00848061	0.0610068
0.939699	0	0.0603006	0.873407	0.0469874	0.0668148	0.927935	0.00851426	0.0612489
0.93946	0	0.0605401	0.872975	0.0471685	0.0670723	0.92766	0.0085479	0.0614909
0.93922	0	0.0607796	0.872543	0.0473495	0.0673297	0.927385	0.00858153	0.0617328
0.938981	0	0.0610189	0.872111	0.0475305	0.0675869	0.92711	0.00861516	0.0619747
0.938742	0	0.0612582	0.87168	0.0477113	0.067844	0.926835	0.00864877	0.0622165
0.938503	0	0.0614975	0.871248	0.047892	0.068101	0.926561	0.00868237	0.0624582
0.938263	0	0.0617366	0.870817	0.0480727	0.0683579	0.926286	0.00871597	0.0626998
0.938024	0	0.0619758	0.870386	0.0482532	0.0686146	0.926012	0.00874955	0.0629414
0.937785	0	0.0622148	0.869955	0.0484337	0.0688712	0.925737	0.00878312	0.0631829
0.937546	0	0.0624538	0.869525	0.0486141	0.0691277	0.925463	0.00881669	0.0634243
0.937307	0	0.0626928	0.869094	0.0487944	0.069384	0.925189	0.00885024	0.0636657
0.937068	0	0.0629316	0.868664	0.0489746	0.0696402	0.924915	0.00888378	0.063907
0.93683	0	0.0631705	0.868234	0.0491547	0.0698963	0.924641	0.00891732	0.0641482
0.936591	0	0.0634092	0.867805	0.0493347	0.0701523	0.924367	0.00895084	0.0643893
0.936352	0	0.0636479	0.867375	0.0495146	0.0704081	0.924093	0.00898435	0.0646304
0.936113	0	0.0638866	0.866946	0.0496945	0.0706639	0.923819	0.00901786	0.0648714
0.935875	0	0.0641251	0.866517	0.0498742	0.0709194	0.923545	0.00905135	0.0651123
0.935636	0	0.0643636	0.866088	0.0500539	0.0711749	0.923271	0.00908483	0.0653532
0.935398	0	0.0646021	0.865659	0.0502335	0.0714302	0.922998	0.00911831	0.0655939
0.93516	0	0.0648405	0.865231	0.050413	0.0716854	0.922724	0.00915177	0.0658346
0.934921	0	0.0650788	0.864803	0.0505924	0.0719405	0.922451	0.00918522	0.0660753
0.934683	0	0.0653171	0.864375	0.0507717	0.0721955	0.922178	0.00921867	0.0663159
0.934445	0	0.0655553	0.863947	0.0509509	0.0724503	0.921904	0.0092521	0.0665564
0.934207	0	0.0657934	0.863519	0.0511301	0.072705	0.921631	0.00928553	0.0667968
0.933968	0	0.0660315	0.863092	0.0513091	0.0729596	0.921358	0.00931894	0.0670371
0.93373	0	0.0662696	0.862665	0.0514881	0.0732141	0.921085	0.00935235	0.0672774
0.933492	0	0.0665075	0.862238	0.0516669	0.0734684	0.920812	0.00938574	0.0675176
0.933255	0	0.0667454	0.861811	0.0518457	0.0737226	0.920539	0.00941912	0.0677578
0.933017	0	0.0669833	0.861385	0.0520244	0.0739767	0.920267	0.0094525	0.0679978
0.932779	0	0.0672211	0.860958	0.052203	0.0742306	0.919994	0.00948586	0.0682378
0.932541	0	0.0674588	0.860532	0.0523815	0.0744844	0.919721	0.00951922	0.0684778
0.932304	0	0.0676964	0.860106	0.0525599	0.0747381	0.919449	0.00955256	0.0687176
0.932066	0	0.067934	0.859681	0.0527383	0.0749917	0.919176	0.0095859	0.0689574
0.931828	0	0.0681716	0.859255	0.0529165	0.0752451	0.918904	0.00961922	0.0691971
0.931591	0	0.0684091	0.85883	0.0530947	0.0754985	0.918632	0.00965254	0.0694368
0.931354	0	0.0686465	0.858405	0.0532728	0.0757517	0.918359	0.00968585	0.0696763
0.931116	0	0.0688839	0.85798	0.0534507	0.0760047	0.918087	0.00971914	0.0699158
0.930879	0	0.0691212	0.857555	0.0536286	0.0762577	0.917815	0.00975243	0.0701553
0.930642	0	0.0693584	0.857131	0.0538065	0.0765105	0.917543	0.0097857	0.0703946
0.930404	0	0.0695956	0.856707	0.0539842	0.0767632	0.917271	0.00981897	0.0706339
0.930167	0	0.0698327	0.856283	0.0541618	0.0770158	0.917	0.00985223	0.0708731
0.92993	0	0.0700698	0.855859	0.0543394	0.0772682	0.916728	0.00988547	0.0711123
0.929693	0	0.0703068	0.855436	0.0545168	0.0775205	0.916456	0.00991871	0.0713514
0.929456	0	0.0705437	0.855012	0.0546942	0.0777727	0.916185	0.00995193	0.0715904
0.929219	0	0.0707806	0.854589	0.0548715	0.0780248	0.915913	0.00998515	0.0718293
0.928983	0	0.0710174	0.854166	0.0550487	0.0782767	0.915642	0.0100184	0.0720682
0.928746	0	0.0712541	0.853743	0.0552258	0.0785286	0.915371	0.0100516	0.072307
0.928509	0	0.0714908	0.853321	0.0554028	0.0787803	0.915099	0.0100847	0.0725457
0.928273	0	0.0717275	0.852898	0.0555797	0.0790318	0.914828	0.0101179	0.0727843
0.928036	0	0.071964	0.852476	0.0557566	0.0792833	0.914557	0.0101511	0.0730229
0.927799	0	0.0722006	0.852054	0.0559333	0.0795346	0.914286	0.0101842	0.0732614
0.927563	0	0.072437	0.851633	0.05611	0.0797858	0.914015	0.0102174	0.0734999
0.927327	0	0.0726734	0.851211	0.0562866	0.0800369	0.913744	0.0102505	0.0737382
0.92709	0	0.0729097	0.85079	0.0564631	0.0802878	0.913474	0.0102837	0.0739765
0.926854	0	0.073146	0.850369	0.0566395	0.0805386	0.913203	0.0103168	0.0742148
0.926618	0	0.0733822	0.849948	0.0568158	0.0807893	0.912932	0.0103499	0.0744529
0.926382	0	0.0736184	0.849527	0.056992	0.0810399	0.912662	0.010383	0.074691
0.926146	0	0.0738545	0.849107	0.0571682	0.0812904	0.912391	0.0104161	0.074929
0.925909	0	0.0740905	0.848687	0.0573442	0.0815407	0.912121	0.0104492	0.075167
0.925674	0	0.0743265	0.848267	0.0575202	0.0817909	0.911851	0.0104822	0.0754048
0.925438	0	0.0745624	0.847847	0.0576961	0.082041	0.911581	0.0105153	0.0756426
0.925202	0	0.0747983	0.847427	0.0578719	0.0822909	0.91131	0.0105483	0.0758804
0.924966	0	0.075034	0.847008	0.0580476	0.0825408	0.91104	0.0105814	0.076118
0.92473	0	0.0752698	0.846589	0.0582232	0.0827905	0.91077	0.0106144	0.0763556
0.924495	0	0.0755055	0.84617	0.0583987	0.0830401	0.910501	0.0106474	0.0765931
0.924259	0	0.0757411	0.845751	0.0585742	0.0832895	0.910231	0.0106804	0.0768306
0.924023	0	0.0759766	0.845332	0.0587495	0.0835389	0.909961	0.0107134	0.077068
0.923788	0	0.0762121	0.844914	0.0589248	0.0837881	0.909691	0.0107464	0.0773053
0.923552	0	0.0764475	0.844496	0.0591	0.0840372	0.909422	0.0107794	0.0775425
0.923317	0	0.0766829	0.844078	0.0592751	0.0842862	0.909152	0.0108124	0.0777797
0.923082	0	0.0769182	0.84366	0.0594501	0.084535	0.908883	0.0108453	0.0780168
0.922847	0	0.0771535	0.843243	0.059625	0.0847837	0.908614	0.0108783	0.0782538
0.922611	0	0.0773887	0.842825	0.0597999	0.0850323	0.908344	0.0109112	0.0784908
0.922376	0	0.0776238	0.842408	0.0599746	0.0852808	0.908075	0.0109442	0.0787277
0.922141	0	0.0778589	0.841991	0.0601493	0.0855292	0.907806	0.0109771	0.0789645
0.921906	0	0.0780939	0.841575	0.0603239	0.0857774	0.907537	0.01101	0.0792012
0.921671	0	0.0783288	0.841158	0.0604984	0.0860255	0.907268	0.0110429	0.0794379
0.921436	0	0.0785637	0.840742	0.0606728	0.0862735	0.906999	0.0110758	0.0796745
0.921201	0	0.0787986	0.840326	0.0608471	0.0865214	0.906731	0.0111087	0.0799111
0.920967	0	0.0790333	0.83991	0.0610214	0.0867691	0.906462	0.0111416	0.0801475
0.920732	0	0.0792681	0.839494	0.0611955	0.0870167	0.906193	0.0111744	0.0803839
0.920497	0	0.0795027	0.839079	0.0613696	0.0872642	0.905925	0.0112073	0.0806203
0.920263	0	0.0797373	0.838663	0.0615436	0.0875116	0.905657	0.0112401	0.0808565
0.920028	0	0.0799718	0.838248	0.0617174	0.0877588	0.905388	0.011273	0.0810927
0.919794	0	0.0802063	0.837833	0.0618913	0.088006	0.90512	0.0113058	0.0813288
0.919559	0	0.0804407	0.837419	0.062065	0.088253	0.904852	0.0113386	0.0815649
0.919325	0	0.0806751	0.837004	0.0622386	0.0884999	0.904584	0.0113714	0.0818009
0.919091	0	0.0809094	0.83659	0.0624122	0.0887466	0.904316	0.0114042	0.0820368
0.918856	0	0.0811436	0.836176	0.0625856	0.0889933	0.904048	0.011437	0.0822726
0.918622	0	0.0813778	0.835762	0.062759	0.0892398	0.90378	0.0114698	0.0825084
0.918388	0	0.0816119	0.835349	0.0629323	0.0894862	0.903512	0.0115025	0.0827441
0.918154	0	0.081846	0.834935	0.0631055	0.0897324	0.903244	0.0115353	0.0829797
0.91792	0	0.08208	0.834522	0.0632786	0.0899786	0.902977	0.011568	0.0832153
0.917686	0	0.0823139	0.834109	0.0634516	0.0902246	0.902709	0.0116008	0.0834508
0.917452	0	0.0825478	0.833696	0.0636246	0.0904705	0.902441	0.0116335	0.0836862
0.917218	0	0.0827816	0.833283	0.0637974	0.0907163	0.902174	0.0116662	0.0839215
0.916985	0	0.0830154	0.832871	0.0639702	0.090962	0.901907	0.0116989	0.0841568
0.916751	0	0.0832491	0.832459	0.0641429	0.0912075	0.901639	0.0117316	0.084392
0.916517	0	0.0834827	0.832047	0.0643155	0.0914529	0.901372	0.0117643	0.0846272
0.916284	0	0.0837163	0.831635	0.064488	0.0916982	0.901105	0.011797	0.0848622
0.91605	0	0.0839498	0.831224	0.0646605	0.0919434	0.900838	0.0118297	0.0850972
0.915817	0	0.0841833	0.830812	0.0648328	0.0921885	0.900571	0.0118623	0.0853322
0.915583	0	0.0844167	0.830401	0.0650051	0.0924334	0.900304	0.011895	0.085567
0.91535	0	0.08465	0.82999	0.0651773	0.0926782	0.900038	0.0119276	0.0858018
0.915117	0	0.0848833	0.829579	0.0653494	0.0929229	0.899771	0.0119603	0.0860365
0.914883	0	0.0851165	0.829169	0.0655214	0.0931675	0.899504	0.0119929	0.0862712
0.91465	0	0.0853497	0.828758	0.0656933	0.0934119	0.899238	0.0120255	0.0865058
0.914417	0	0.0855828	0.828348	0.0658651	0.0936563	0.898971	0.0120581	0.0867403
0.914184	0	0.0858158	0.827938	0.0660369	0.0939005	0.898705	0.0120907	0.0869747
0.913951	0	0.0860488	0.827528	0.0662086	0.0941446	0.898439	0.0121233	0.0872091
0.913718	0	0.0862817	0.827119	0.0663801	0.0943885	0.898172	0.0121558	0.0874434
0.913485	0	0.0865146	0.826709	0.0665516	0.0946324	0.897906	0.0121884	0.0876777
0.913253	0	0.0867474	0.8263	0.066723	0.0948761	0.89764	0.012221	0.0879118
0.91302	0	0.0869801	0.825891	0.0668944	0.0951197	0.897374	0.0122535	0.0881459
0.912787	0	0.0872128	0.825483	0.0670656	0.0953632	0.897108	0.012286	0.08838
0.912555	0	0.0874455	0.825074	0.0672368	0.0956066	0.896843	0.0123186	0.0886139
0.912322	0	0.087678	0.824666	0.0674079	0.0958498	0.896577	0.0123511	0.0888478
0.912089	0	0.0879105	0.824258	0.0675788	0.0960929	0.896311	0.0123836	0.0890816
0.911857	0	0.088143	0.82385	0.0677497	0.0963359	0.896046	0.0124161	0.0893154
0.911625	0	0.0883754	0.823442	0.0679206	0.0965788	0.89578	0.0124486	0.0895491
0.911392	0	0.0886077	0.823034	0.0680913	0.0968216	0.895515	0.012481	0.0897827
0.91116	0	0.08884	0.822627	0.068262	0.0970642	0.895249	0.0125135	0.0900162
0.910928	0	0.0890722	0.82222	0.0684325	0.0973067	0.894984	0.012546	0.0902497
0.910696	0	0.0893044	0.821813	0.068603	0.0975492	0.894719	0.0125784	0.0904831
0.910464	0	0.0895365	0.821406	0.0687734	0.0977914	0.894454	0.0126109	0.0907164
0.910232	0	0.0897685	0.821	0.0689437	0.0980336	0.894189	0.0126433	0.0909497
0.91	0	0.0900005	0.820593	0.0691139	0.0982756	0.893924	0.0126757	0.0911829
0.909768	0	0.0902324	0.820187	0.0692841	0.0985176	0.893659	0.0127081	0.091416
0.909536	0	0.0904643	0.819781	0.0694542	0.0987594	0.893394	0.0127405	0.0916491
0.909304	0	0.0906961	0.819376	0.0696241	0.0990011	0.893129	0.0127729	0.0918821
0.909072	0	0.0909278	0.81897	0.069794	0.0992426	0.892865	0.0128053	0.092115
0.908841	0	0.0911595	0.818565	0.0699638	0.0994841	0.8926	0.0128377	0.0923478
0.908609	0	0.0913911	0.81816	0.0701336	0.0997254	0.892336	0.01287	0.0925806
0.908377	0	0.0916227	0.817755	0.0703032	0.0999666	0.892071	0.0129024	0.0928133
0.908146	0	0.0918542	0.81735	0.0704728	0.100208	0.891807	0.0129347	0.093046
0.907914	0	0.0920856	0.816946	0.0706422	0.100449	0.891543	0.012967	0.0932786
0.907683	0	0.092317	0.816541	0.0708116	0.100689	0.891278	0.0129994	0.0935111
0.907452	0	0.0925483	0.816137	0.0709809	0.10093	0.891014	0.0130317	0.0937435
0.90722	0	0.0927796	0.815733	0.0711501	0.101171	0.89075	0.013064	0.0939759
0.906989	0	0.0930108	0.81533	0.0713193	0.101411	0.890486	0.0130963	0.0942082
0.906758	0	0.093242	0.814926	0.0714883	0.101652	0.890222	0.0131286	0.0944404
0.906527	0	0.0934731	0.814523	0.0716573	0.101892	0.889959	0.0131608	0.0946726
0.906296	0	0.0937041	0.81412	0.0718262	0.102132	0.889695	0.0131931	0.0949047
0.906065	0	0.0939351	0.813717	0.071995	0.102372	0.889431	0.0132254	0.0951367
0.905834	0	0.094166	0.813314	0.0721637	0.102612	0.889168	0.0132576	0.0953687
0.905603	0	0.0943968	0.812911	0.0723323	0.102852	0.888904	0.0132899	0.0956005
0.905372	0	0.0946276	0.812509	0.0725009	0.103091	0.888641	0.0133221	0.0958324
0.905142	0	0.0948584	0.812107	0.0726694	0.103331	0.888378	0.0133543	0.0960641
0.904911	0	0.0950891	0.811705	0.0728378	0.10357	0.888114	0.0133865	0.0962958
0.90468	0	0.0953197	0.811303	0.0730061	0.10381	0.887851	0.0134187	0.0965274
0.90445	0	0.0955502	0.810902	0.0731743	0.104049	0.887588	0.0134509	0.096759
0.904219	0	0.0957807	0.810501	0.0733424	0.104288	0.887325	0.0134831	0.0969904
0.903989	0	0.0960112	0.810099	0.0735105	0.104527	0.887062	0.0135152	0.0972218
0.903758	0	0.0962416	0.809698	0.0736784	0.104766	0.886799	0.0135474	0.0974532
0.903528	0	0.0964719	0.809298	0.0738463	0.105004	0.886537	0.0135796	0.0976845
0.903298	0	0.0967022	0.808897	0.0740141	0.105243	0.886274	0.0136117	0.0979157
0.903068	0	0.0969324	0.808497	0.0741818	0.105481	0.886011	0.0136438	0.0981468
0.902837	0	0.0971625	0.808097	0.0743495	0.10572	0.885749	0.013676	0.0983779
0.902607	0	0.0973926	0.807697	0.074517	0.105958	0.885486	0.0137081	0.0986088
0.902377	0	0.0976227	0.807297	0.0746845	0.106196	0.885224	0.0137402	0.0988398
0.902147	0	0.0978526	0.806898	0.0748519	0.106434	0.884962	0.0137723	0.0990706
0.901917	0	0.0980826	0.806498	0.0750192	0.106672	0.884699	0.0138044	0.0993014
0.901688	0	0.0983124	0.806099	0.0751864	0.10691	0.884437	0.0138364	0.0995322
0.901458	0	0.0985422	0.8057	0.0753536	0.107148	0.884175	0.0138685	0.0997628
0.901228	0	0.098772	0.805301	0.0755206	0.107385	0.883913	0.0139005	0.0999934
0.900998	0	0.0990016	0.804903	0.0756876	0.107622	0.883651	0.0139326	0.100224
0.900769	0	0.0992313	0.804504	0.0758545	0.10786	0.883389	0.0139646	0.100454
0.900539	0	0.0994608	0.804106	0.0760213	0.108097	0.883128	0.0139967	0.100685
0.90031	0	0.0996903	0.803708	0.076188	0.108334	0.882866	0.0140287	0.100915
0.90008	0	0.0999198	0.803311	0.0763547	0.108571	0.882604	0.0140607	0.101145
0.899851	0	0.100149	0.802913	0.0765212	0.108808	0.882343	0.0140927	0.101375
0.899621	0	0.100379	0.802516	0.0766877	0.109044	0.882081	0.0141247	0.101606
0.899392	0	0.100608	0.802118	0.0768541	0.109281	0.88182	0.0141567	0.101836
0.899163	0	0.100837	0.801721	0.0770204	0.109518	0.881559	0.0141886	0.102066
0.898934	0	0.101066	0.801325	0.0771867	0.109754	0.881298	0.0142206	0.102296
0.898705	0	0.101295	0.800928	0.0773528	0.10999	0.881036	0.0142525	0.102525
0.898476	0	0.101524	0.800532	0.0775189	0.110226	0.880775	0.0142845	0.102755
0.898247	0	0.101753	0.800136	0.0776849	0.110462	0.880514	0.0143164	0.102985
0.898018	0	0.101982	0.79974	0.0778508	0.110698	0.880253	0.0143483	0.103214
0.897789	0	0.102211	0.799344	0.0780166	0.110934	0.879993	0.0143803	0.103444
0.89756	0	0.10244	0.798948	0.0781823	0.11117	0.879732	0.0144122	0.103673
0.897331	0	0.102669	0.798553	0.078348	0.111405	0.879471	0.0144441	0.103903
0.897103	0	0.102897	0.798157	0.0785136	0.111641	0.879211	0.0144759	0.104132
0.896874	0	0.103126	0.797762	0.078679	0.111876	0.87895	0.0145078	0.104362
0.896645	0	0.103355	0.797368	0.0788445	0.112111	0.87869	0.0145397	0.104591
0.896417	0	0.103583	0.796973	0.0790098	0.112346	0.878429	0.0145715	0.10482
0.896189	0	0.103811	0.796579	0.079175	0.112581	0.878169	0.0146034	0.105049
0.89596	0	0.10404	0.796184	0.0793402	0.112816	0.877909	0.0146352	0.105278
0.895732	0	0.104268	0.79579	0.0795053	0.113051	0.877649	0.0146671	0.105507
0.895503	0	0.104497	0.795396	0.0796703	0.113285	0.877389	0.0146989	0.105736
0.895275	0	0.104725	0.795003	0.0798352	0.11352	0.877129	0.0147307	0.105965
0.895047	0	0.104953	0.794609	0.08	0.113754	0.876869	0.0147625	0.106193
0.894819	0	0.105181	0.794216	0.0801648	0.113988	0.876609	0.0147943	0.106422
0.894591	0	0.105409	0.793823	0.0803295	0.114223	0.876349	0.0148261	0.106651
0.894363	0	0.105637	0.79343	0.0804941	0.114457	0.876089	0.0148578	0.106879
0.894135	0	0.105865	0.793037	0.0806586	0.114691	0.87583	0.0148896	0.107108
0.893907	0	0.106093	0.792645	0.080823	0.114924	0.87557	0.0149213	0.107336
0.893679	0	0.106321	0.792253	0.0809874	0.115158	0.875311	0.0149531	0.107565
0.893452	0	0.106548	0.791861	0.0811516	0.115392	0.875051	0.0149848	0.107793
0.893224	0	0.106776	0.791469	0.0813158	0.115625	0.874792	0.0150166	0.108021
0.892996	0	0.107004	0.791077	0.0814799	0.115858	0.874533	0.0150483	0.108249
0.892769	0	0.107231	0.790685	0.081644	0.116092	0.874274	0.01508	0.108477
0.892541	0	0.107459	0.790294	0.0818079	0.116325	0.874015	0.0151117	0.108705
0.892314	0	0.107686	0.789903	0.0819718	0.116558	0.873756	0.0151434	0.108933
0.892086	0	0.107914	0.789512	0.0821355	0.116791	0.873497	0.015175	0.109161
0.891859	0	0.108141	0.789121	0.0822992	0.117023	0.873238	0.0152067	0.109389
0.891632	0	0.108368	0.788731	0.0824629	0.117256	0.872979	0.0152384	0.109617
0.891404	0	0.108596	0.78834	0.0826264	0.117488	0.872721	0.01527	0.109844
0.891177	0	0.108823	0.78795	0.0827899	0.117721	0.872462	0.0153017	0.110072
0.89095	0	0.10905	0.78756	0.0829532	0.117953	0.872203	0.0153333	0.110299
0.890723	0	0.109277	0.787171	0.0831165	0.118185	0.871945	0.0153649	0.110527
0.890496	0	0.109504	0.786781	0.0832798	0.118417	0.871687	0.0153965	0.110754
0.890269	0	0.109731	0.786392	0.0834429	0.118649	0.871428	0.0154281	0.110982
0.890042	0	0.109958	0.786002	0.0836059	0.118881	0.87117	0.0154597	0.111209
0.889815	0	0.110185	0.785613	0.0837689	0.119113	0.870912	0.0154913	0.111436
0.889589	0	0.110411	0.785225	0.0839318	0.119345	0.870654	0.0155229	0.111663
0.889362	0	0.110638	0.784836	0.0840946	0.119576	0.870396	0.0155545	0.11189
0.889135	0	0.110865	0.784448	0.0842573	0.119807	0.870138	0.015586	0.112117
0.888909	0	0.111091	0.784059	0.08442	0.120039	0.86988	0.0156176	0.112344
0.888682	0	0.111318	0.783671	0.0845826	0.12027	0.869622	0.0156491	0.112571
0.888456	0	0.111544	0.783283	0.0847451	0.120501	0.869365	0.0156806	0.112798
0.888229	0	0.111771	0.782896	0.0849075	0.120732	0.869107	0.0157121	0.113024
0.888003	0	0.111997	0.782508	0.0850698	0.120963	0.86885	0.0157437	0.113251
0.887776	0	0.112224	0.782121	0.085232	0.121193	0.868592	0.0157752	0.113478
0.88755	0	0.11245	0.781734	0.0853942	0.121424	0.868335	0.0158066	0.113704
0.887324	0	0.112676	0.781347	0.0855563	0.121654	0.868078	0.0158381	0.113931
0.887098	0	0.112902	0.78096	0.0857183	0.121885	0.86782	0.0158696	0.114157
0.886872	0	0.113128	0.780574	0.0858802	0.122115	0.867563	0.0159011	0.114383
0.886646	0	0.113354	0.780188	0.0860421	0.122345	0.867306	0.0159325	0.11461
0.88642	0	0.11358	0.779801	0.0862039	0.122575	0.867049	0.015964	0.114836
0.886194	0	0.113806	0.779416	0.0863655	0.122805	0.866792	0.0159954	0.115062
0.885968	0	0.114032	0.77903	0.0865271	0.123035	0.866535	0.0160268	0.115288
0.885742	0	0.114258	0.778644	0.0866887	0.123264	0.866279	0.0160582	0.115514
0.885516	0	0.114484	0.778259	0.0868501	0.123494	0.866022	0.0160896	0.11574
0.885291	0	0.114709	0.777874	0.0870115	0.123723	0.865765	0.016121	0.115966
0.885065	0	0.114935	0.777489	0.0871728	0.123953	0.865509	0.0161524	0.116192
0.88484	0	0.11516	0.777104	0.087334	0.124182	0.865252	0.0161838	0.116417
0.884614	0	0.115386	0.776719	0.0874951	0.124411	0.864996	0.0162152	0.116643
0.884389	0	0.115611	0.776335	0.0876562	0.12464	0.86474	0.0162465	0.116869
0.884163	0	0.115837	0.775951	0.0878171	0.124869	0.864483	0.0162779	0.117094
0.883938	0	0.116062	0.775567	0.087978	0.125098	0.864227	0.0163092	0.11732
0.883713	0	0.116287	0.775183	0.0881388	0.125326	0.863971	0.0163406	0.117545
0.883487	0	0.116513	0.774799	0.0882996	0.125555	0.863715	0.0163719	0.11777
0.883262	0	0.116738	0.774416	0.0884602	0.125783	0.863459	0.0164032	0.117995
0.883037	0	0.116963	0.774032	0.0886208	0.126012	0.863203	0.0164345	0.118221
0.882812	0	0.117188	0.773649	0.0887813	0.12624	0.862948	0.0164658	0.118446
0.882587	0	0.117413	0.773267	0.0889417	0.126468	0.862692	0.0164971	0.118671
0.882362	0	0.117638	0.772884	0.089102	0.126696	0.862436	0.0165284	0.118896
0.882137	0	0.117863	0.772501	0.0892623	0.126924	0.862181	0.0165596	0.119121
0.881912	0	0.118088	0.772119	0.0894224	0.127152	0.861925	0.0165909	0.119346
0.881688	0	0.118312	0.771737	0.0895825	0.127379	0.86167	0.0166222	0.11957
0.881463	0	0.118537	0.771355	0.0897426	0.127607	0.861414	0.0166534	0.119795
0.881238	0	0.118762	0.770973	0.0899025	0.127834	0.861159	0.0166846	0.12002
0.881014	0	0.118986	0.770592	0.0900623	0.128061	0.860904	0.0167158	0.120244
0.880789	0	0.119211	0.77021	0.0902221	0.128289	0.860649	0.0167471	0.120469
0.880565	0	0.119435	0.769829	0.0903818	0.128516	0.860394	0.0167783	0.120693
0.88034	0	0.11966	0.769448	0.0905414	0.128743	0.860139	0.0168095	0.120918
0.880116	0	0.119884	0.769067	0.090701	0.128969	0.859884	0.0168406	0.121142
0.879892	0	0.120108	0.768687	0.0908604	0.129196	0.859629	0.0168718	0.121366
0.879667	0	0.120333	0.768306	0.0910198	0.129423	0.859375	0.016903	0.12159
0.879443	0	0.120557	0.767926	0.0911791	0.129649	0.85912	0.0169341	0.121815
0.879219	0	0.120781	0.767546	0.0913384	0.129876	0.858865	0.0169653	0.122039
0.878995	0	0.121005	0.767166	0.0914975	0.130102	0.858611	0.0169964	0.122263
0.878771	0	0.121229	0.766786	0.0916566	0.130328	0.858356	0.0170276	0.122486
0.878547	0	0.121453	0.766407	0.0918156	0.130554	0.858102	0.0170587	0.12271
0.878323	0	0.121677	0.766028	0.0919745	0.13078	0.857848	0.0170898	0.122934
0.878099	0	0.121901	0.765648	0.0921333	0.131006	0.857594	0.0171209	0.123158
0.877876	0	0.122124	0.765269	0.092292	0.131232	0.85734	0.017152	0.123381
0.877652	0	0.122348	0.764891	0.0924507	0.131457	0.857086	0.0171831	0.123605
0.877428	0	0.122572	0.764512	0.0926093	0.131683	0.856832	0.0172141	0.123829
0.877205	0	0.122795	0.764134	0.0927678	0.131908	0.856578	0.0172452	0.124052
0.876981	0	0.123019	0.763756	0.0929263	0.132133	0.856324	0.0172763	0.124275
0.876757	0	0.123243	0.763378	0.0930846	0.132359	0.85607	0.0173073	0.124499
0.876534	0	0.123466	0.763	0.0932429	0.132584	0.855816	0.0173383	0.124722
0.876311	0	0.123689	0.762622	0.0934011	0.132809	0.855563	0.0173694	0.124945
0.876087	0	0.123913	0.762245	0.0935592	0.133033	0.855309	0.0174004	0.125168
0.875864	0	0.124136	0.761868	0.0937173	0.133258	0.855056	0.0174314	0.125391
0.875641	0	0.124359	0.761491	0.0938753	0.133483	0.854803	0.0174624	0.125614
0.875418	0	0.124582	0.761114	0.0940332	0.133707	0.854549	0.0174934	0.125837
0.875195	0	0.124805	0.760737	0.094191	0.133932	0.854296	0.0175244	0.12606
0.874971	0	0.125029	0.76036	0.0943487	0.134156	0.854043	0.0175553	0.126283
0.874748	0	0.125252	0.759984	0.0945064	0.13438	0.85379	0.0175863	0.126506
0.874526	0	0.125474	0.759608	0.0946639	0.134604	0.853537	0.0176173	0.126728
0.874303	0	0.125697	0.759232	0.0948214	0.134828	0.853284	0.0176482	0.126951
0.87408	0	0.12592	0.758856	0.0949789	0.135052	0.853031	0.0176791	0.127173
0.873857	0	0.126143	0.758481	0.0951362	0.135276	0.852778	0.0177101	0.127396
0.873634	0	0.126366	0.758105	0.0952935	0.135499	0.852526	0.017741	0.127618
0.873412	0	0.126588	0.75773	0.0954507	0.135723	0.852273	0.0177719	0.127841
0.873189	0	0.126811	0.757355	0.0956078	0.135946	0.85202	0.0178028	0.128063
0.872967	0	0.127033	0.75698	0.0957648	0.136169	0.851768	0.0178337	0.128285
0.872744	0	0.127256	0.756606	0.0959218	0.136393	0.851516	0.0178646	0.128507
0.872522	0	0.127478	0.756231	0.0960786	0.136616	0.851263	0.0178954	0.128729
0.872299	0	0.127701	0.755857	0.0962354	0.136839	0.851011	0.0179263	0.128951
0.872077	0	0.127923	0.755483	0.0963922	0.137061	0.850759	0.0179572	0.129173
0.871855	0	0.128145	0.755109	0.0965488	0.137284	0.850507	0.017988	0.129395
0.871633	0	0.128367	0.754735	0.0967054	0.137507	0.850255	0.0180188	0.129617
0.87141	0	0.12859	0.754362	0.0968619	0.137729	0.850003	0.0180497	0.129839
0.871188	0	0.128812	0.753988	0.0970183	0.137952	0.849751	0.0180805	0.13006
0.870966	0	0.129034	0.753615	0.0971746	0.138174	0.849499	0.0181113	0.130282
0.870744	0	0.129256	0.753242	0.0973309	0.138396	0.849247	0.0181421	0.130504
0.870522	0	0.129478	0.75287	0.097487	0.138618	0.848996	0.0181729	0.130725
0.870301	0	0.129699	0.752497	0.0976431	0.13884	0.848744	0.0182037	0.130946
0.870079	0	0.129921	0.752124	0.0977992	0.139062	0.848493	0.0182344	0.131168
0.869857	0	0.130143	0.751752	0.0979551	0.139284	0.848241	0.0182652	0.131389
0.869635	0	0.130365	0.75138	0.098111	0.139505	0.84799	0.018296	0.13161
0.869414	0	0.130586	0.751008	0.0982668	0.139727	0.847739	0.0183267	0.131831
0.869192	0	0.130808	0.750637	0.0984225	0.139948	0.847488	0.0183574	0.132053
0.868971	0	0.131029	0.750265	0.0985781	0.14017	0.847236	0.0183882	0.132274
0.868749	0	0.131251	0.749894	0.0987337	0.140391	0.846985	0.0184189	0.132494
0.868528	0	0.131472	0.749523	0.0988892	0.140612	0.846734	0.0184496	0.132715
0.868306	0	0.131694	0.749152	0.0990446	0.140833	0.846483	0.0184803	0.132936
0.868085	0	0.131915	0.748781	0.0991999	0.141054	0.846233	0.018511	0.133157
0.867864	0	0.132136	0.74841	0.0993552	0.141275	0.845982	0.0185417	0.133378
0.867643	0	0.132357	0.74804	0.0995104	0.141495	0.845731	0.0185723	0.133598
0.867422	0	0.132578	0.74767	0.0996655	0.141716	0.845481	0.018603	0.133819
0.8672	0	0.1328	0.7473	0.0998205	0.141936	0.84523	0.0186336	0.134039
0.866979	0	0.133021	0.74693	0.0999754	0.142156	0.84498	0.0186643	0.13426
0.866759	0	0.133241	0.74656	0.10013	0.142377	0.844729	0.0186949	0.13448
0.866538	0	0.133462	0.746191	0.100285	0.142597	0.844479	0.0187255	0.1347
0.866317	0	0.133683	0.745821	0.10044	0.142817	0.844229	0.0187562	0.134921
0.866096	0	0.133904	0.745452	0.100594	0.143037	0.843979	0.0187868	0.135141
0.865875	0	0.134125	0.745083	0.100749	0.143256	0.843729	0.0188174	0.135361
0.865655	0	0.134345	0.744715	0.100904	0.143476	0.843479	0.018848	0.135581
0.865434	0	0.134566	0.744346	0.101058	0.143696	0.843229	0.0188785	0.135801
0.865213	0	0.134787	0.743978	0.101212	0.143915	0.842979	0.0189091	0.136021
0.864993	0	0.135007	0.74361	0.101367	0.144134	0.842729	0.0189397	0.136241
0.864772	0	0.135228	0.743242	0.101521	0.144354	0.842479	0.0189702	0.13646
0.864552	0	0.135448	0.742874	0.101675	0.144573	0.84223	0.0190008	0.13668
0.864332	0	0.135668	0.742506	0.101829	0.144792	0.84198	0.0190313	0.1369
0.864111	0	0.135889	0.742139	0.101983	0.145011	0.841731	0.0190618	0.137119
0.863891	0	0.136109	0.741771	0.102137	0.145229	0.841481	0.0190924	0.137339
0.863671	0	0.136329	0.741404	0.10229	0.145448	0.841232	0.0191229	0.137558
0.863451	0	0.136549	0.741037	0.102444	0.145667	0.840982	0.0191534	0.137778
0.863231	0	0.136769	0.74067	0.102598	0.145885	0.840733	0.0191839	0.137997
0.863011	0	0.136989	0.740304	0.102751	0.146104	0.840484	0.0192143	0.138216
0.862791	0	0.137209	0.739938	0.102905	0.146322	0.840235	0.0192448	0.138436
0.862571	0	0.137429	0.739571	0.103058	0.14654	0.839986	0.0192753	0.138655
0.862351	0	0.137649	0.739205	0.103212	0.146758	0.839737	0.0193057	0.138874
0.862131	0	0.137869	0.738839	0.103365	0.146976	0.839488	0.0193362	0.139093
0.861912	0	0.138088	0.738474	0.103518	0.147194	0.83924	0.0193666	0.139312
0.861692	0	0.138308	0.738108	0.103671	0.147411	0.838991	0.019397	0.139531
0.861472	0	0.138528	0.737743	0.103824	0.147629	0.838742	0.0194274	0.139749
0.861253	0	0.138747	0.737378	0.103977	0.147847	0.838494	0.0194579	0.139968
0.861033	0	0.138967	0.737013	0.10413	0.148064	0.838245	0.0194883	0.140187
0.860814	0	0.139186	0.736648	0.104283	0.148281	0.837997	0.0195187	0.140405
0.860595	0	0.139405	0.736284	0.104436	0.148498	0.837749	0.019549	0.140624
0.860375	0	0.139625	0.735919	0.104588	0.148715	0.8375	0.0195794	0.140842
0.860156	0	0.139844	0.735555	0.104741	0.148932	0.837252	0.0196098	0.141061
0.859937	0	0.140063	0.735191	0.104894	0.149149	0.837004	0.0196401	0.141279
0.859718	0	0.140282	0.734827	0.105046	0.149366	0.836756	0.0196705	0.141497
0.859499	0	0.140501	0.734463	0.105198	0.149583	0.836508	0.0197008	0.141716
0.859279	0	0.140721	0.7341	0.105351	0.149799	0.83626	0.0197311	0.141934
0.85906	0	0.14094	0.733737	0.105503	0.150016	0.836013	0.0197615	0.142152
0.858842	0	0.141158	0.733373	0.105655	0.150232	0.835765	0.0197918	0.14237
0.858623	0	0.141377	0.733011	0.105807	0.150448	0.835517	0.0198221	0.142588
0.858404	0	0.141596	0.732648	0.105959	0.150664	0.83527	0.0198524	0.142806
0.858185	0	0.141815	0.732285	0.106111	0.15088	0.835022	0.0198826	0.143024
0.857966	0	0.142034	0.731923	0.106263	0.151096	0.834775	0.0199129	0.143241
0.857748	0	0.142252	0.731561	0.106414	0.151312	0.834527	0.0199432	0.143459
0.857529	0	0.142471	0.731198	0.106566	0.151528	0.83428	0.0199734	0.143677
0.857311	0	0.142689	0.730837	0.106718	0.151743	0.834033	0.0200037	0.143894
0.857092	0	0.142908	0.730475	0.106869	0.151959	0.833786	0.0200339	0.144112
0.856874	0	0.143126	0.730113	0.107021	0.152174	0.833539	0.0200642	0.144329
0.856655	0	0.143345	0.729752	0.107172	0.152389	0.833292	0.0200944	0.144547
0.856437	0	0.143563	0.729391	0.107323	0.152604	0.833045	0.0201246	0.144764
0.856219	0	0.143781	0.72903	0.107475	0.152819	0.832798	0.0201548	0.144981
0.856	0	0.144	0.728669	0.107626	0.153034	0.832551	0.020185	0.145198
0.855782	0	0.144218	0.728308	0.107777	0.153249	0.832304	0.0202152	0.145415
0.855564	0	0.144436	0.727948	0.107928	0.153464	0.832058	0.0202453	0.145633
0.855346	0	0.144654	0.727588	0.108079	0.153678	0.831811	0.0202755	0.14585
0.855128	0	0.144872	0.727228	0.10823	0.153893	0.831565	0.0203057	0.146066
0.85491	0	0.14509	0.726868	0.108381	0.154107	0.831318	0.0203358	0.146283
0.854692	0	0.145308	0.726508	0.108531	0.154322	0.831072	0.020366	0.1465
0.854475	0	0.145525	0.726148	0.108682	0.154536	0.830826	0.0203961	0.146717
0.854257	0	0.145743	0.725789	0.108832	0.15475	0.83058	0.0204262	0.146934
0.854039	0	0.145961	0.72543	0.108983	0.154964	0.830334	0.0204563	0.14715
0.853821	0	0.146179	0.725071	0.109133	0.155178	0.830088	0.0204864	0.147367
0.853604	0	0.146396	0.724712	0.109284	0.155392	0.829842	0.0205165	0.147583
0.853386	0	0.146614	0.724353	0.109434	0.155605	0.829596	0.0205466	0.1478
0.853169	0	0.146831	0.723995	0.109584	0.155819	0.82935	0.0205767	0.148016
0.852951	0	0.147049	0.723637	0.109734	0.156032	0.829104	0.0206068	0.148232
0.852734	0	0.147266	0.723278	0.109884	0.156245	0.828858	0.0206368	0.148448
0.852517	0	0.147483	0.72292	0.110034	0.156459	0.828613	0.0206669	0.148665
0.852299	0	0.147701	0.722563	0.110184	0.156672	0.828367	0.0206969	0.148881
0.852082	0	0.147918	0.722205	0.110334	0.156885	0.828122	0.0207269	0.149097
0.851865	0	0.148135	0.721848	0.110484	0.157098	0.827876	0.020757	0.149313
0.851648	0	0.148352	0.72149	0.110633	0.157311	0.827631	0.020787	0.149529
0.851431	0	0.148569	0.721133	0.110783	0.157523	0.827386	0.020817	0.149744
0.851214	0	0.148786	0.720776	0.110933	0.157736	0.827141	0.020847	0.14996
0.850997	0	0.149003	0.72042	0.111082	0.157948	0.826896	0.020877	0.150176
0.85078	0	0.14922	0.720063	0.111231	0.158161	0.826651	0.0209069	0.150392
0.850563	0	0.149437	0.719707	0.111381	0.158373	0.826406	0.0209369	0.150607
0.850346	0	0.149654	0.719351	0.11153	0.158585	0.826161	0.0209669	0.150823
0.85013	0	0.14987	0.718995	0.111679	0.158797	0.825916	0.0209968	0.151038
0.849913	0	0.150087	0.718639	0.111828	0.159009	0.825671	0.0210268	0.151254
0.849696	0	0.150304	0.718283	0.111977	0.159221	0.825427	0.0210567	0.151469
0.84948	0	0.15052	0.717928	0.112126	0.159433	0.825182	0.0210866	0.151684
0.849263	0	0.150737	0.717572	0.112275	0.159645	0.824938	0.0211166	0.151899
0.849047	0	0.150953	0.717217	0.112424	0.159856	0.824693	0.0211465	0.152114
0.848831	0	0.151169	0.716862	0.112572	0.160068	0.824449	0.0211764	0.15233
0.848614	0	0.151386	0.716507	0.112721	0.160279	0.824204	0.0212063	0.152545
0.848398	0	0.151602	0.716153	0.11287	0.16049	0.82396	0.0212361	0.15276
0.848182	0	0.151818	0.715798	0.113018	0.160701	0.823716	0.021266	0.152974
0.847966	0	0.152034	0.715444	0.113167	0.160912	0.823472	0.0212959	0.153189
0.847749	0	0.152251	0.71509	0.113315	0.161123	0.823228	0.0213257	0.153404
0.847533	0	0.152467	0.714736	0.113463	0.161334	0.822984	0.0213556	0.153619
0.847317	0	0.152683	0.714382	0.113611	0.161545	0.82274	0.0213854	0.153833
0.847101	0	0.152899	0.714029	0.113759	0.161755	0.822496	0.0214152	0.154048
0.846886	0	0.153114	0.713675	0.113907	0.161966	0.822253	0.0214451	0.154262
0.84667	0	0.15333	0.713322	0.114055	0.162176	0.822009	0.0214749	0.154477
0.846454	0	0.153546	0.712969	0.114203	0.162387	0.821765	0.0215047	0.154691
0.846238	0	0.153762	0.712616	0.114351	0.162597	0.821522	0.0215345	0.154905
0.846023	0	0.153977	0.712264	0.114499	0.162807	0.821279	0.0215643	0.15512
0.845807	0	0.154193	0.711911	0.114647	0.163017	0.821035	0.021594	0.155334
0.845591	0	0.154409	0.711559	0.114794	0.163227	0.820792	0.0216238	0.155548
0.845376	0	0.154624	0.711207	0.114942	0.163437	0.820549	0.0216536	0.155762
0.84516	0	0.15484	0.710855	0.115089	0.163646	0.820306	0.0216833	0.155976
0.844945	0	0.155055	0.710503	0.115237	0.163856	0.820062	0.021713	0.15619
0.84473	0	0.15527	0.710151	0.115384	0.164065	0.819819	0.0217428	0.156404
0.844514	0	0.155486	0.7098	0.115531	0.164275	0.819577	0.0217725	0.156618
0.844299	0	0.155701	0.709448	0.115678	0.164484	0.819334	0.0218022	0.156831
0.844084	0	0.155916	0.709097	0.115825	0.164693	0.819091	0.0218319	0.157045
0.843869	0	0.156131	0.708746	0.115973	0.164902	0.818848	0.0218616	0.157259
0.843654	0	0.156346	0.708396	0.116119	0.165111	0.818606	0.0218913	0.157472
0.843439	0	0.156561	0.708045	0.116266	0.16532	0.818363	0.021921	0.157686
0.843224	0	0.156776	0.707695	0.116413	0.165529	0.818121	0.0219507	0.157899
0.843009	0	0.156991	0.707344	0.11656	0.165737	0.817878	0.0219803	0.158113
0.842794	0	0.157206	0.706994	0.116707	0.165946	0.817636	0.02201	0.158326
0.842579	0	0.157421	0.706644	0.116853	0.166154	0.817393	0.0220396	0.158539
0.842365	0	0.157635	0.706295	0.117	0.166363	0.817151	0.0220693	0.158752
0.84215	0	0.15785	0.705945	0.117146	0.166571	0.816909	0.0220989	0.158965
0.841935	0	0.158065	0.705596	0.117292	0.166779	0.816667	0.0221285	0.159178
0.841721	0	0.158279	0.705247	0.117439	0.166987	0.816425	0.0221581	0.159391
0.841506	0	0.158494	0.704897	0.117585	0.167195	0.816183	0.0221877	0.159604
0.841292	0	0.158708	0.704549	0.117731	0.167403	0.815941	0.0222173	0.159817
0.841077	0	0.158923	0.7042	0.117877	0.16761	0.8157	0.0222469	0.16003
0.840863	0	0.159137	0.703851	0.118023	0.167818	0.815458	0.0222765	0.160243
0.840649	0	0.159351	0.703503	0.118169	0.168025	0.815216	0.022306	0.160455
0.840434	0	0.159566	0.703155	0.118315	0.168233	0.814975	0.0223356	0.160668
0.84022	0	0.15978	0.702807	0.118461	0.16844	0.814733	0.0223651	0.16088
0.840006	0	0.159994	0.702459	0.118607	0.168647	0.814492	0.0223947	0.161093
0.839792	0	0.160208	0.702111	0.118752	0.168854	0.81425	0.0224242	0.161305
0.839578	0	0.160422	0.701764	0.118898	0.169061	0.814009	0.0224537	0.161518
0.839364	0	0.160636	0.701417	0.119043	0.169268	0.813768	0.0224832	0.16173
0.83915	0	0.16085	0.701069	0.119189	0.169475	0.813527	0.0225127	0.161942
0.838936	0	0.161064	0.700723	0.119334	0.169682	0.813286	0.0225422	0.162154
0.838722	0	0.161278	0.700376	0.119479	0.169888	0.813045	0.0225717	0.162366
0.838509	0	0.161491	0.700029	0.119625	0.170095	0.812804	0.0226012	0.162579
0.838295	0	0.161705	0.699683	0.11977	0.170301	0.812563	0.0226307	0.16279
0.838081	0	0.161919	0.699336	0.119915	0.170508	0.812322	0.0226601	0.163002
0.837868	0	0.162132	0.69899	0.12006	0.170714	0.812082	0.0226896	0.163214
0.837654	0	0.162346	0.698644	0.120205	0.17092	0.811841	0.022719	0.163426
0.837441	0	0.162559	0.698299	0.12035	0.171126	0.8116	0.0227484	0.163638
0.837227	0	0.162773	0.697953	0.120494	0.171332	0.81136	0.0227779	0.163849
0.837014	0	0.162986	0.697608	0.120639	0.171537	0.811119	0.0228073	0.164061
0.836801	0	0.163199	0.697262	0.120784	0.171743	0.810879	0.0228367	0.164273
0.836587	0	0.163413	0.696917	0.120928	0.171949	0.810639	0.0228661	0.164484
0.836374	0	0.163626	0.696572	0.121073	0.172154	0.810399	0.0228955	0.164695
0.836161	0	0.163839	0.696228	0.121217	0.172359	0.810158	0.0229249	0.164907
0.835948	0	0.164052	0.695883	0.121362	0.172565	0.809918	0.0229542	0.165118
0.835735	0	0.164265	0.695539	0.121506	0.17277	0.809678	0.0229836	0.165329
0.835522	0	0.164478	0.695194	0.12165	0.172975	0.809438	0.023013	0.16554
0.835309	0	0.164691	0.69485	0.121794	0.17318	0.809199	0.0230423	0.165752
0.835096	0	0.164904	0.694506	0.121938	0.173385	0.808959	0.0230716	0.165963
0.834883	0	0.165117	0.694163	0.122082	0.173589	0.808719	0.023101	0.166174
0.83467	0	0.16533	0.693819	0.122226	0.173794	0.80848	0.0231303	0.166384
0.834458	0	0.165542	0.693476	0.12237	0.173999	0.80824	0.0231596	0.166595
0.834245	0	0.165755	0.693133	0.122514	0.174203	0.808	0.0231889	0.166806
0.834032	0	0.165968	0.69279	0.122658	0.174407	0.807761	0.0232182	0.167017
0.83382	0	0.16618	0.692447	0.122801	0.174612	0.807522	0.0232475	0.167227
0.833607	0	0.166393	0.692104	0.122945	0.174816	0.807282	0.0232768	0.167438
0.833395	0	0.166605	0.691761	0.123088	0.17502	0.807043	0.023306	0.167649
0.833183	0	0.166817	0.691419	0.123232	0.175224	0.806804	0.0233353	0.167859
0.83297	0	0.16703	0.691077	0.123375	0.175428	0.806565	0.0233645	0.168069
0.832758	0	0.167242	0.690735	0.123518	0.175631	0.806326	0.0233938	0.16828
0.832546	0	0.167454	0.690393	0.123662	0.175835	0.806087	0.023423	0.16849
0.832333	0	0.167667	0.690051	0.123805	0.176039	0.805848	0.0234522	0.1687
0.832121	0	0.167879	0.68971	0.123948	0.176242	0.805609	0.0234815	0.16891
0.831909	0	0.168091	0.689368	0.124091	0.176445	0.805371	0.0235107	0.169121
0.831697	0	0.168303	0.689027	0.124234	0.176649	0.805132	0.0235399	0.169331
0.831485	0	0.168515	0.688686	0.124377	0.176852	0.804894	0.0235691	0.169541
0.831273	0	0.168727	0.688345	0.12452	0.177055	0.804655	0.0235982	0.16975
0.831062	0	0.168938	0.688005	0.124662	0.177258	0.804417	0.0236274	0.16996
0.83085	0	0.16915	0.687664	0.124805	0.177461	0.804178	0.0236566	0.17017
0.830638	0	0.169362	0.687324	0.124948	0.177663	0.80394	0.0236857	0.17038
0.830426	0	0.169574	0.686984	0.12509	0.177866	0.803702	0.0237149	0.170589
0.830215	0	0.169785	0.686644	0.125232	0.178068	0.803464	0.023744	0.170799
0.830003	0	0.169997	0.686304	0.125375	0.178271	0.803226	0.0237731	0.171009
0.829792	0	0.170208	0.685964	0.125517	0.178473	0.802988	0.0238023	0.171218
0.82958	0	0.17042	0.685625	0.125659	0.178675	0.80275	0.0238314	0.171428
0.829369	0	0.170631	0.685285	0.125802	0.178878	0.802512	0.0238605	0.171637
0.829157	0	0.170843	0.684946	0.125944	0.17908	0.802274	0.0238896	0.171846
0.828946	0	0.171054	0.684607	0.126086	0.179282	0.802036	0.0239187	0.172055
0.828735	0	0.171265	0.684268	0.126228	0.179483	0.801799	0.0239477	0.172265
0.828524	0	0.171476	0.68393	0.126369	0.179685	0.801561	0.0239768	0.172474
0.828312	0	0.171688	0.683591	0.126511	0.179887	0.801323	0.0240059	0.172683
0.828101	0	0.171899	0.683253	0.126653	0.180088	0.801086	0.0240349	0.172892
0.82789	0	0.17211	0.682915	0.126795	0.18029	0.800849	0.024064	0.173101
0.827679	0	0.172321	0.682577	0.126936	0.180491	0.800611	0.024093	0.173309
0.827468	0	0.172532	0.682239	0.127078	0.180692	0.800374	0.024122	0.173518
0.827257	0	0.172743	0.681901	0.127219	0.180893	0.800137	0.0241511	0.173727
0.827047	0	0.172953	0.681564	0.127361	0.181094	0.7999	0.0241801	0.173936
0.826836	0	0.173164	0.681227	0.127502	0.181295	0.799663	0.0242091	0.174144
0.826625	0	0.173375	0.680889	0.127643	0.181496	0.799426	0.0242381	0.174353
0.826414	0	0.173586	0.680553	0.127784	0.181697	0.799189	0.024267	0.174561
0.826204	0	0.173796	0.680216	0.127926	0.181898	0.798952	0.024296	0.17477
0.825993	0	0.174007	0.679879	0.128067	0.182098	0.798715	0.024325	0.174978
0.825783	0	0.174217	0.679543	0.128208	0.182299	0.798479	0.0243539	0.175186
0.825572	0	0.174428	0.679206	0.128348	0.182499	0.798242	0.0243829	0.175395
0.825362	0	0.174638	0.67887	0.128489	0.182699	0.798006	0.0244118	0.175603
0.825151	0	0.174849	0.678534	0.12863	0.182899	0.797769	0.0244408	0.175811
0.824941	0	0.175059	0.678198	0.128771	0.183099	0.797533	0.0244697	0.176019
0.824731	0	0.175269	0.677863	0.128911	0.183299	0.797296	0.0244986	0.176227
0.824521	0	0.175479	0.677527	0.129052	0.183499	0.79706	0.0245275	0.176435
0.824311	0	0.175689	0.677192	0.129192	0.183699	0.796824	0.0245564	0.176643
0.824101	0	0.175899	0.676857	0.129333	0.183899	0.796588	0.0245853	0.176851
0.823891	0	0.176109	0.676522	0.129473	0.184098	0.796352	0.0246142	0.177058
0.823681	0	0.176319	0.676187	0.129613	0.184297	0.796116	0.024643	0.177266
0.823471	0	0.176529	0.675852	0.129754	0.184497	0.79588	0.0246719	0.177474
0.823261	0	0.176739	0.675518	0.129894	0.184696	0.795644	0.0247008	0.177681
0.823051	0	0.176949	0.675183	0.130034	0.184895	0.795408	0.0247296	0.177889
0.822841	0	0.177159	0.674849	0.130174	0.185094	0.795173	0.0247584	0.178096
0.822631	0	0.177369	0.674515	0.130314	0.185293	0.794937	0.0247873	0.178303
0.822422	0	0.177578	0.674181	0.130454	0.185492	0.794702	0.0248161	0.178511
0.822212	0	0.177788	0.673848	0.130593	0.185691	0.794466	0.0248449	0.178718
0.822003	0	0.177997	0.673514	0.130733	0.18589	0.794231	0.0248737	0.178925
0.821793	0	0.178207	0.673181	0.130873	0.186088	0.793995	0.0249025	0.179132
0.821584	0	0.178416	0.672848	0.131012	0.186287	0.79376	0.0249313	0.179339
0.821374	0	0.178626	0.672515	0.131152	0.186485	0.793525	0.0249601	0.179546
0.821165	0	0.178835	0.672182	0.131291	0.186683	0.79329	0.0249888	0.179753
0.820956	0	0.179044	0.671849	0.131431	0.186881	0.793055	0.0250176	0.17996
0.820747	0	0.179253	0.671517	0.13157	0.187079	0.79282	0.0250464	0.180167
0.820537	0	0.179463	0.671184	0.131709	0.187277	0.792585	0.0250751	0.180374
0.820328	0	0.179672	0.670852	0.131848	0.187475	0.79235	0.0251038	0.180581
0.820119	0	0.179881	0.67052	0.131987	0.187673	0.792115	0.0251326	0.180787
0.81991	0	0.18009	0.670188	0.132126	0.187871	0.79188	0.0251613	0.180994
0.819701	0	0.180299	0.669857	0.132265	0.188068	0.791646	0.02519	0.1812
0.819492	0	0.180508	0.669525	0.132404	0.188266	0.791411	0.0252187	0.181407
0.819283	0	0.180717	0.669194	0.132543	0.188463	0.791177	0.0252474	0.181613
0.819075	0	0.180925	0.668863	0.132682	0.18866	0.790942	0.0252761	0.181819
0.818866	0	0.181134	0.668532	0.132821	0.188858	0.790708	0.0253048	0.182026
0.818657	0	0.181343	0.668201	0.132959	0.189055	0.790474	0.0253334	0.182232
0.818449	0	0.181551	0.66787	0.133098	0.189252	0.790239	0.0253621	0.182438
0.81824	0	0.18176	0.66754	0.133236	0.189449	0.790005	0.0253907	0.182644
0.818031	0	0.181969	0.667209	0.133375	0.189645	0.789771	0.0254194	0.18285
0.817823	0	0.182177	0.666879	0.133513	0.189842	0.789537	0.025448	0.183056
0.817615	0	0.182385	0.666549	0.133651	0.190039	0.789303	0.0254766	0.183262
0.817406	0	0.182594	0.666219	0.133789	0.190235	0.789069	0.0255052	0.183468
0.817198	0	0.182802	0.665889	0.133928	0.190432	0.788835	0.0255339	0.183674
0.81699	0	0.18301	0.66556	0.134066	0.190628	0.788602	0.0255625	0.183879
0.816781	0	0.183219	0.66523	0.134204	0.190824	0.788368	0.025591	0.184085
0.816573	0	0.183427	0.664901	0.134342	0.19102	0.788134	0.0256196	0.184291
0.816365	0	0.183635	0.664572	0.134479	0.191216	0.787901	0.0256482	0.184496
0.816157	0	0.183843	0.664243	0.134617	0.191412	0.787667	0.0256768	0.184702
0.815949	0	0.184051	0.663914	0.134755	0.191608	0.787434	0.0257053	0.184907
0.815741	0	0.184259	0.663586	0.134893	0.191804	0.787201	0.0257339	0.185112
0.815533	0	0.184467	0.663257	0.13503	0.191999	0.786967	0.0257624	0.185318
0.815325	0	0.184675	0.662929	0.135168	0.192195	0.786734	0.0257909	0.185523
0.815118	0	0.184882	0.662601	0.135305	0.19239	0.786501	0.0258195	0.185728
0.81491	0	0.18509	0.662273	0.135443	0.192586	0.786268	0.025848	0.185933
0.814702	0	0.185298	0.661945	0.13558	0.192781	0.786035	0.0258765	0.186138
0.814495	0	0.185505	0.661618	0.135717	0.192976	0.785802	0.025905	0.186343
0.814287	0	0.185713	0.66129	0.135854	0.193171	0.785569	0.0259335	0.186548
0.814079	0	0.185921	0.660963	0.135991	0.193366	0.785337	0.025962	0.186753
0.813872	0	0.186128	0.660636	0.136128	0.193561	0.785104	0.0259904	0.186958
0.813665	0	0.186335	0.660309	0.136265	0.193756	0.784871	0.0260189	0.187163
0.813457	0	0.186543	0.659982	0.136402	0.193951	0.784639	0.0260474	0.187367
0.81325	0	0.18675	0.659656	0.136539	0.194145	0.784406	0.0260758	0.187572
0.813043	0	0.186957	0.659329	0.136676	0.19434	0.784174	0.0261042	0.187777
0.812835	0	0.187165	0.659003	0.136813	0.194534	0.783941	0.0261327	0.187981
0.812628	0	0.187372	0.658677	0.136949	0.194728	0.783709	0.0261611	0.188186
0.812421	0	0.187579	0.658351	0.137086	0.194922	0.783477	0.0261895	0.18839
0.812214	0	0.187786	0.658025	0.137222	0.195117	0.783245	0.0262179	0.188594
0.812007	0	0.187993	0.657699	0.137359	0.195311	0.783013	0.0262463	0.188799
0.8118	0	0.1882	0.657374	0.137495	0.195504	0.782781	0.0262747	0.189003
0.811593	0	0.188407	0.657048	0.137632	0.195698	0.782549	0.0263031	0.189207
0.811386	0	0.188614	0.656723	0.137768	0.195892	0.782317	0.0263315	0.189411
0.81118	0	0.18882	0.656398	0.137904	0.196086	0.782085	0.0263598	0.189615
0.810973	0	0.189027	0.656073	0.13804	0.196279	0.781853	0.0263882	0.189819
0.810766	0	0.189234	0.655749	0.138176	0.196472	0.781622	0.0264165	0.190023
0.81056	0	0.18944	0.655424	0.138312	0.196666	0.78139	0.0264449	0.190227
0.810353	0	0.189647	0.6551	0.138448	0.196859	0.781158	0.0264732	0.19043
0.810146	0	0.189854	0.654775	0.138584	0.197052	0.780927	0.0265015	0.190634
0.80994	0	0.19006	0.654451	0.13872	0.197245	0.780696	0.0265298	0.190838
0.809734	0	0.190266	0.654127	0.138855	0.197438	0.780464	0.0265581	0.191041
0.809527	0	0.190473	0.653804	0.138991	0.197631	0.780233	0.0265864	0.191245
0.809321	0	0.190679	0.65348	0.139126	0.197824	0.780002	0.0266147	0.191448
0.809115	0	0.190885	0.653157	0.139262	0.198016	0.779771	0.026643	0.191652
0.808908	0	0.191092	0.652834	0.139397	0.198209	0.77954	0.0266713	0.191855
0.808702	0	0.191298	0.65251	0.139533	0.198401	0.779309	0.0266995	0.192059
0.808496	0	0.191504	0.652187	0.139668	0.198594	0.779078	0.0267278	0.192262
0.80829	0	0.19171	0.651865	0.139803	0.198786	0.778847	0.026756	0.192465
0.808084	0	0.191916	0.651542	0.139938	0.198978	0.778616	0.0267843	0.192668
0.807878	0	0.192122	0.65122	0.140073	0.19917	0.778385	0.0268125	0.192871
0.807672	0	0.192328	0.650897	0.140209	0.199362	0.778155	0.0268407	0.193074
0.807466	0	0.192534	0.650575	0.140343	0.199554	0.777924	0.0268689	0.193277
0.807261	0	0.192739	0.650253	0.140478	0.199746	0.777694	0.0268971	0.19348
0.807055	0	0.192945	0.649931	0.140613	0.199938	0.777463	0.0269253	0.193683
0.806849	0	0.193151	0.64961	0.140748	0.200129	0.777233	0.0269535	0.193885
0.806644	0	0.193356	0.649288	0.140883	0.200321	0.777002	0.0269817	0.194088
0.806438	0	0.193562	0.648967	0.141017	0.200512	0.776772	0.0270099	0.194291
0.806233	0	0.193767	0.648646	0.141152	0.200704	0.776542	0.027038	0.194493
0.806027	0	0.193973	0.648325	0.141286	0.200895	0.776312	0.0270662	0.194696
0.805822	0	0.194178	0.648004	0.141421	0.201086	0.776082	0.0270943	0.194898
0.805616	0	0.194384	0.647683	0.141555	0.201277	0.775852	0.0271225	0.195101
0.805411	0	0.194589	0.647363	0.141689	0.201468	0.775622	0.0271506	0.195303
0.805206	0	0.194794	0.647042	0.141824	0.201659	0.775392	0.0271787	0.195505
0.805	0	0.195	0.646722	0.141958	0.20185	0.775162	0.0272068	0.195708
0.804795	0	0.195205	0.646402	0.142092	0.20204	0.774933	0.0272349	0.19591
0.80459	0	0.19541	0.646082	0.142226	0.202231	0.774703	0.027263	0.196112
0.804385	0	0.195615	0.645762	0.14236	0.202421	0.774474	0.0272911	0.196314
0.80418	0	0.19582	0.645443	0.142494	0.202612	0.774244	0.0273192	0.196516
0.803975	0	0.196025	0.645123	0.142628	0.202802	0.774015	0.0273473	0.196718
0.80377	0	0.19623	0.644804	0.142761	0.202992	0.773785	0.0273753	0.19692
0.803565	0	0.196435	0.644485	0.142895	0.203182	0.773556	0.0274034	0.197121
0.803361	0	0.196639	0.644166	0.143029	0.203372	0.773327	0.0274314	0.197323
0.803156	0	0.196844	0.643847	0.143162	0.203562	0.773098	0.0274595	0.197525
0.802951	0	0.197049	0.643528	0.143296	0.203752	0.772869	0.0274875	0.197726
0.802747	0	0.197253	0.64321	0.143429	0.203942	0.77264	0.0275155	0.197928
0.802542	0	0.197458	0.642892	0.143563	0.204131	0.772411	0.0275435	0.19813
0.802337	0	0.197663	0.642573	0.143696	0.204321	0.772182	0.0275715	0.198331
0.802133	0	0.197867	0.642255	0.143829	0.20451	0.771953	0.0275995	0.198532
0.801929	0	0.198071	0.641938	0.143962	0.2047	0.771724	0.0276275	0.198734
0.801724	0	0.198276	0.64162	0.144095	0.204889	0.771496	0.0276555	0.198935
0.80152	0	0.19848	0.641302	0.144228	0.205078	0.771267	0.0276835	0.199136
0.801316	0	0.198684	0.640985	0.144361	0.205267	0.771038	0.0277114	0.199337
0.801111	0	0.198889	0.640668	0.144494	0.205456	0.77081	0.0277394	0.199538
0.800907	0	0.199093	0.640351	0.144627	0.205645	0.770582	0.0277673	0.199739
0.800703	0	0.199297	0.640034	0.14476	0.205834	0.770353	0.0277953	0.19994
0.800499	0	0.199501	0.639717	0.144893	0.206022	0.770125	0.0278232	0.200141
0.800295	0	0.199705	0.6394	0.145025	0.206211	0.769897	0.0278511	0.200342
0.800091	0	0.199909	0.639084	0.145158	0.2064	0.769669	0.027879	0.200543
0.799887	0	0.200113	0.638768	0.14529	0.206588	0.769441	0.0279069	0.200744
0.799683	0	0.200317	0.638451	0.145423	0.206776	0.769213	0.0279348	0.200944
0.799479	0	0.200521	0.638135	0.145555	0.206964	0.768985	0.0279627	0.201145
0.799276	0	0.200724	0.63782	0.145687	0.207153	0.768757	0.0279906	0.201345
0.799072	0	0.200928	0.637504	0.14582	0.207341	0.768529	0.0280185	0.201546
0.798868	0	0.201132	0.637188	0.145952	0.207529	0.768301	0.0280463	0.201746
0.798665	0	0.201335	0.636873	0.146084	0.207716	0.768074	0.0280742	0.201947
0.798461	0	0.201539	0.636558	0.146216	0.207904	0.767846	0.028102	0.202147
0.798258	0	0.201742	0.636243	0.146348	0.208092	0.767619	0.0281299	0.202347
0.798054	0	0.201946	0.635928	0.14648	0.208279	0.767391	0.0281577	0.202547
0.797851	0	0.202149	0.635613	0.146612	0.208467	0.767164	0.0281855	0.202748
0.797648	0	0.202352	0.635299	0.146744	0.208654	0.766936	0.0282133	0.202948
0.797444	0	0.202556	0.634984	0.146875	0.208842	0.766709	0.0282411	0.203148
0.797241	0	0.202759	0.63467	0.147007	0.209029	0.766482	0.0282689	0.203348
0.797038	0	0.202962	0.634356	0.147139	0.209216	0.766255	0.0282967	0.203547
0.796835	0	0.203165	0.634042	0.14727	0.209403	0.766028	0.0283245	0.203747
0.796632	0	0.203368	0.633728	0.147402	0.20959	0.765801	0.0283523	0.203947
0.796429	0	0.203571	0.633415	0.147533	0.209777	0.765574	0.02838	0.204147
0.796226	0	0.203774	0.633101	0.147664	0.209963	0.765347	0.0284078	0.204346
0.796023	0	0.203977	0.632788	0.147796	0.21015	0.76512	0.0284355	0.204546
0.79582	0	0.20418	0.632475	0.147927	0.210337	0.764893	0.0284633	0.204746
0.795617	0	0.204383	0.632162	0.148058	0.210523	0.764667	0.028491	0.204945
0.795414	0	0.204586	0.631849	0.148189	0.210709	0.76444	0.0285187	0.205144
0.795212	0	0.204788	0.631536	0.14832	0.210896	0.764214	0.0285465	0.205344
0.795009	0	0.204991	0.631223	0.148451	0.211082	0.763987	0.0285742	0.205543
0.794806	0	0.205194	0.630911	0.148582	0.211268	0.763761	0.0286019	0.205742
0.794604	0	0.205396	0.630599	0.148713	0.211454	0.763535	0.0286296	0.205942
0.794401	0	0.205599	0.630287	0.148843	0.21164	0.763308	0.0286572	0.206141
0.794199	0	0.205801	0.629975	0.148974	0.211826	0.763082	0.0286849	0.20634
0.793996	0	0.206004	0.629663	0.149105	0.212011	0.762856	0.0287126	0.206539
0.793794	0	0.206206	0.629351	0.149235	0.212197	0.76263	0.0287402	0.206738
0.793592	0	0.206408	0.62904	0.149366	0.212383	0.762404	0.0287679	0.206937
0.793389	0	0.206611	0.628729	0.149496	0.212568	0.762178	0.0287955	0.207135
0.793187	0	0.206813	0.628417	0.149627	0.212753	0.761952	0.0288232	0.207334
0.792985	0	0.207015	0.628106	0.149757	0.212939	0.761727	0.0288508	0.207533
0.792783	0	0.207217	0.627795	0.149887	0.213124	0.761501	0.0288784	0.207732
0.792581	0	0.207419	0.627485	0.150017	0.213309	0.761275	0.028906	0.20793
0.792379	0	0.207621	0.627174	0.150147	0.213494	0.76105	0.0289336	0.208129
0.792177	0	0.207823	0.626864	0.150277	0.213679	0.760824	0.0289612	0.208327
0.791975	0	0.208025	0.626554	0.150407	0.213864	0.760599	0.0289888	0.208526
0.791773	0	0.208227	0.626243	0.150537	0.214048	0.760373	0.0290164	0.208724
0.791571	0	0.208429	0.625934	0.150667	0.214233	0.760148	0.0290439	0.208922
0.79137	0	0.20863	0.625624	0.150797	0.214418	0.759923	0.0290715	0.209121
0.791168	0	0.208832	0.625314	0.150927	0.214602	0.759698	0.029099	0.209319
0.790966	0	0.209034	0.625005	0.151056	0.214786	0.759472	0.0291266	0.209517
0.790765	0	0.209235	0.624695	0.151186	0.214971	0.759247	0.0291541	0.209715
0.790563	0	0.209437	0.624386	0.151315	0.215155	0.759022	0.0291816	0.209913
0.790362	0	0.209638	0.624077	0.151445	0.215339	0.758798	0.0292092	0.210111
0.79016	0	0.20984	0.623768	0.151574	0.215523	0.758573	0.0292367	0.210309
0.789959	0	0.210041	0.62346	0.151704	0.215707	0.758348	0.0292642	0.210507
0.789758	0	0.210242	0.623151	0.151833	0.215891	0.758123	0.0292917	0.210704
0.789556	0	0.210444	0.622843	0.151962	0.216074	0.757899	0.0293192	0.210902
0.789355	0	0.210645	0.622534	0.152091	0.216258	0.757674	0.0293466	0.2111
0.789154	0	0.210846	0.622226	0.15222	0.216441	0.757449	0.0293741	0.211297
0.788953	0	0.211047	0.621918	0.152349	0.216625	0.757225	0.0294016	0.211495
0.788752	0	0.211248	0.621611	0.152478	0.216808	0.757001	0.029429	0.211692
0.788551	0	0.211449	0.621303	0.152607	0.216991	0.756776	0.0294565	0.21189
0.78835	0	0.21165	0.620995	0.152736	0.217175	0.756552	0.0294839	0.212087
0.788149	0	0.211851	0.620688	0.152865	0.217358	0.756328	0.0295113	0.212284
0.787948	0	0.212052	0.620381	0.152993	0.217541	0.756104	0.0295388	0.212482
0.787747	0	0.212253	0.620074	0.153122	0.217724	0.75588	0.0295662	0.212679
0.787547	0	0.212453	0.619767	0.153251	0.217906	0.755656	0.0295936	0.212876
0.787346	0	0.212654	0.61946	0.153379	0.218089	0.755432	0.029621	0.213073
0.787145	0	0.212855	0.619154	0.153508	0.218272	0.755208	0.0296484	0.21327
0.786945	0	0.213055	0.618847	0.153636	0.218454	0.754984	0.0296757	0.213467
0.786744	0	0.213256	0.618541	0.153764	0.218637	0.754761	0.0297031	0.213664
0.786543	0	0.213457	0.618235	0.153893	0.218819	0.754537	0.0297305	0.213861
0.786343	0	0.213657	0.617929	0.154021	0.219001	0.754313	0.0297578	0.214057
0.786143	0	0.213857	0.617623	0.154149	0.219184	0.75409	0.0297852	0.214254
0.785942	0	0.214058	0.617317	0.154277	0.219366	0.753866	0.0298125	0.214451
0.785742	0	0.214258	0.617012	0.154405	0.219548	0.753643	0.0298399	0.214647
0.785542	0	0.214458	0.616706	0.154533	0.21973	0.75342	0.0298672	0.214844
0.785342	0	0.214658	0.616401	0.154661	0.219911	0.753196	0.0298945	0.21504
0.785141	0	0.214859	0.616096	0.154789	0.220093	0.752973	0.0299218	0.215237
0.784941	0	0.215059	0.615791	0.154916	0.220275	0.75275	0.0299491	0.215433
0.784741	0	0.215259	0.615487	0.155044	0.220456	0.752527	0.0299764	0.21563
0.784541	0	0.215459	0.615182	0.155172	0.220638	0.752304	0.0300037	0.215826
0.784341	0	0.215659	0.614877	0.155299	0.220819	0.752081	0.030031	0.216022
0.784141	0	0.215859	0.614573	0.155427	0.221	0.751858	0.0300582	0.216218
0.783942	0	0.216058	0.614269	0.155554	0.221182	0.751636	0.0300855	0.216414
0.783742	0	0.216258	0.613965	0.155681	0.221363	0.751413	0.0301127	0.21661
0.783542	0	0.216458	0.613661	0.155809	0.221544	0.75119	0.03014	0.216806
0.783342	0	0.216658	0.613357	0.155936	0.221725	0.750968	0.0301672	0.217002
0.783143	0	0.216857	0.613054	0.156063	0.221905	0.750745	0.0301944	0.217198
0.782943	0	0.217057	0.61275	0.15619	0.222086	0.750523	0.0302217	0.217394
0.782744	0	0.217256	0.612447	0.156317	0.222267	0.7503	0.0302489	0.21759
0.782544	0	0.217456	0.612144	0.156444	0.222447	0.750078	0.0302761	0.217785
0.782345	0	0.217655	0.611841	0.156571	0.222628	0.749856	0.0303033	0.217981
0.782145	0	0.217855	0.611538	0.156698	0.222808	0.749633	0.0303304	0.218176
0.781946	0	0.218054	0.611236	0.156825	0.222988	0.749411	0.0303576	0.218372
0.781747	0	0.218253	0.610933	0.156952	0.223169	0.749189	0.0303848	0.218567
0.781547	0	0.218453	0.610631	0.157078	0.223349	0.748967	0.030412	0.218763
0.781348	0	0.218652	0.610329	0.157205	0.223529	0.748745	0.0304391	0.218958
0.781149	0	0.218851	0.610027	0.157331	0.223709	0.748523	0.0304663	0.219153
0.78095	0	0.21905	0.609725	0.157458	0.223889	0.748302	0.0304934	0.219348
0.780751	0	0.219249	0.609423	0.157584	0.224068	0.74808	0.0305205	0.219544
0.780552	0	0.219448	0.609121	0.157711	0.224248	0.747858	0.0305476	0.219739
0.780353	0	0.219647	0.60882	0.157837	0.224428	0.747637	0.0305748	0.219934
0.780154	0	0.219846	0.608518	0.157963	0.224607	0.747415	0.0306019	0.220129
0.779955	0	0.220045	0.608217	0.158089	0.224786	0.747194	0.030629	0.220324
0.779757	0	0.220243	0.607916	0.158215	0.224966	0.746972	0.0306561	0.220519
0.779558	0	0.220442	0.607615	0.158342	0.225145	0.746751	0.0306831	0.220713
0.779359	0	0.220641	0.607315	0.158468	0.225324	0.74653	0.0307102	0.220908
0.779161	0	0.220839	0.607014	0.158593	0.225503	0.746308	0.0307373	0.221103
0.778962	0	0.221038	0.606714	0.158719	0.225682	0.746087	0.0307643	0.221297
0.778763	0	0.221237	0.606413	0.158845	0.225861	0.745866	0.0307914	0.221492
0.778565	0	0.221435	0.606113	0.158971	0.22604	0.745645	0.0308184	0.221686
0.778367	0	0.221633	0.605813	0.159097	0.226218	0.745424	0.0308455	0.221881
0.778168	0	0.221832	0.605514	0.159222	0.226397	0.745203	0.0308725	0.222075
0.77797	0	0.22203	0.605214	0.159348	0.226576	0.744983	0.0308995	0.22227
0.777772	0	0.222228	0.604914	0.159473	0.226754	0.744762	0.0309265	0.222464
0.777573	0	0.222427	0.604615	0.159599	0.226932	0.744541	0.0309535	0.222658
0.777375	0	0.222625	0.604316	0.159724	0.227111	0.744321	0.0309805	0.222852
0.777177	0	0.222823	0.604017	0.159849	0.227289	0.7441	0.0310075	0.223047
0.776979	0	0.223021	0.603718	0.159974	0.227467	0.743879	0.0310345	0.223241
0.776781	0	0.223219	0.603419	0.1601	0.227645	0.743659	0.0310614	0.223435
0.776583	0	0.223417	0.60312	0.160225	0.227823	0.743439	0.0310884	0.223628
0.776385	0	0.223615	0.602822	0.16035	0.228001	0.743218	0.0311154	0.223822
0.776187	0	0.223813	0.602523	0.160475	0.228178	0.742998	0.0311423	0.224016
0.775989	0	0.224011	0.602225	0.1606	0.228356	0.742778	0.0311692	0.22421
0.775792	0	0.224208	0.601927	0.160725	0.228533	0.742558	0.0311962	0.224404
0.775594	0	0.224406	0.601629	0.160849	0.228711	0.742338	0.0312231	0.224597
0.775396	0	0.224604	0.601332	0.160974	0.228888	0.742118	0.03125	0.224791
0.775199	0	0.224801	0.601034	0.161099	0.229066	0.741898	0.0312769	0.224984
0.775001	0	0.224999	0.600737	0.161223	0.229243	0.741678	0.0313038	0.225178
0.774804	0	0.225196	0.600439	0.161348	0.22942	0.741458	0.0313307	0.225371
0.774606	0	0.225394	0.600142	0.161473	0.229597	0.741239	0.0313576	0.225565
0.774409	0	0.225591	0.599845	0.161597	0.229774	0.741019	0.0313845	0.225758
0.774211	0	0.225789	0.599548	0.161721	0.229951	0.7408	0.0314113	0.225951
0.774014	0	0.225986	0.599251	0.161846	0.230127	0.74058	0.0314382	0.226145
0.773817	0	0.226183	0.598955	0.16197	0.230304	0.740361	0.031465	0.226338
0.77362	0	0.22638	0.598658	0.162094	0.230481	0.740141	0.0314919	0.226531
0.773422	0	0.226578	0.598362	0.162218	0.230657	0.739922	0.0315187	0.226724
0.773225	0	0.226775	0.598066	0.162342	0.230834	0.739703	0.0315455	0.226917
0.773028	0	0.226972	0.59777	0.162466	0.23101	0.739483	0.0315724	0.22711
0.772831	0	0.227169	0.597474	0.16259	0.231186	0.739264	0.0315992	0.227302
0.772634	0	0.227366	0.597178	0.162714	0.231362	0.739045	0.031626	0.227495
0.772437	0	0.227563	0.596883	0.162838	0.231538	0.738826	0.0316528	0.227688
0.772241	0	0.227759	0.596588	0.162962	0.231714	0.738607	0.0316795	0.227881
0.772044	0	0.227956	0.596292	0.163085	0.23189	0.738389	0.0317063	0.228073
0.771847	0	0.228153	0.595997	0.163209	0.232066	0.73817	0.0317331	0.228266
0.77165	0	0.22835	0.595702	0.163333	0.232242	0.737951	0.0317599	0.228458
0.771454	0	0.228546	0.595407	0.163456	0.232417	0.737732	0.0317866	0.228651
0.771257	0	0.228743	0.595113	0.16358	0.232593	0.737514	0.0318134	0.228843
0.77106	0	0.22894	0.594818	0.163703	0.232768	0.737295	0.0318401	0.229036
0.770864	0	0.229136	0.594524	0.163826	0.232944	0.737077	0.0318668	0.229228
0.770667	0	0.229333	0.59423	0.16395	0.233119	0.736858	0.0318936	0.22942
0.770471	0	0.229529	0.593935	0.164073	0.233294	0.73664	0.0319203	0.229612
0.770275	0	0.229725	0.593641	0.164196	0.233469	0.736422	0.031947	0.229804
0.770078	0	0.229922	0.593348	0.164319	0.233644	0.736203	0.0319737	0.229996
0.769882	0	0.230118	0.593054	0.164442	0.233819	0.735985	0.0320004	0.230188
0.769686	0	0.230314	0.592761	0.164565	0.233994	0.735767	0.0320271	0.23038
0.76949	0	0.23051	0.592467	0.164688	0.234169	0.735549	0.0320537	0.230572
0.769294	0	0.230706	0.592174	0.164811	0.234343	0.735331	0.0320804	0.230764
0.769098	0	0.230902	0.591881	0.164934	0.234518	0.735113	0.0321071	0.230956
0.768902	0	0.231098	0.591588	0.165056	0.234692	0.734896	0.0321337	0.231148
0.768706	0	0.231294	0.591295	0.165179	0.234867	0.734678	0.0321604	0.231339
0.76851	0	0.23149	0.591003	0.165302	0.235041	0.73446	0.032187	0.231531
0.768314	0	0.231686	0.59071	0.165424	0.235215	0.734242	0.0322136	0.231722
0.768118	0	0.231882	0.590418	0.165547	0.23539	0.734025	0.0322402	0.231914
0.767922	0	0.232078	0.590125	0.165669	0.235564	0.733807	0.0322668	0.232105
0.767727	0	0.232273	0.589833	0.165791	0.235738	0.73359	0.0322935	0.232297
0.767531	0	0.232469	0.589541	0.165914	0.235911	0.733373	0.0323201	0.232488
0.767335	0	0.232665	0.58925	0.166036	0.236085	0.733155	0.0323466	0.232679
0.76714	0	0.23286	0.588958	0.166158	0.236259	0.732938	0.0323732	0.23287
0.766944	0	0.233056	0.588667	0.16628	0.236433	0.732721	0.0323998	0.233062
0.766749	0	0.233251	0.588375	0.166402	0.236606	0.732504	0.0324264	0.233253
0.766553	0	0.233447	0.588084	0.166524	0.23678	0.732287	0.0324529	0.233444
0.766358	0	0.233642	0.587793	0.166646	0.236953	0.73207	0.0324795	0.233635
0.766163	0	0.233837	0.587502	0.166768	0.237126	0.731853	0.032506	0.233826
0.765967	0	0.234033	0.587211	0.16689	0.2373	0.731636	0.0325325	0.234016
0.765772	0	0.234228	0.586921	0.167012	0.237473	0.731419	0.0325591	0.234207
0.765577	0	0.234423	0.58663	0.167133	0.237646	0.731202	0.0325856	0.234398
0.765382	0	0.234618	0.58634	0.167255	0.237819	0.730986	0.0326121	0.234589
0.765187	0	0.234813	0.58605	0.167377	0.237991	0.730769	0.0326386	0.234779
0.764992	0	0.235008	0.58576	0.167498	0.238164	0.730553	0.0326651	0.23497
0.764797	0	0.235203	0.58547	0.167619	0.238337	0.730336	0.0326916	0.23516
0.764602	0	0.235398	0.58518	0.167741	0.23851	0.73012	0.0327181	0.235351
0.764407	0	0.235593	0.58489	0.167862	0.238682	0.729903	0.0327445	0.235541
0.764212	0	0.235788	0.584601	0.167983	0.238855	0.729687	0.032771	0.235732
0.764018	0	0.235982	0.584312	0.168105	0.239027	0.729471	0.0327974	0.235922
0.763823	0	0.236177	0.584022	0.168226	0.239199	0.729255	0.0328239	0.236112
0.763628	0	0.236372	0.583733	0.168347	0.239371	0.729039	0.0328503	0.236302
0.763434	0	0.236566	0.583445	0.168468	0.239543	0.728823	0.0328768	0.236492
0.763239	0	0.236761	0.583156	0.168589	0.239715	0.728607	0.0329032	0.236683
0.763044	0	0.236956	0.582867	0.16871	0.239887	0.728391	0.0329296	0.236873
0.76285	0	0.23715	0.582579	0.168831	0.240059	0.728175	0.032956	0.237063
0.762656	0	0.237344	0.58229	0.168952	0.240231	0.727959	0.0329824	0.237252
0.762461	0	0.237539	0.582002	0.169072	0.240403	0.727743	0.0330088	0.237442
0.762267	0	0.237733	0.581714	0.169193	0.240574	0.727528	0.0330352	0.237632
0.762073	0	0.237927	0.581426	0.169314	0.240746	0.727312	0.0330616	0.237822
0.761878	0	0.238122	0.581139	0.169434	0.240917	0.727097	0.0330879	0.238011
0.761684	0	0.238316	0.580851	0.169555	0.241088	0.726881	0.0331143	0.238201
0.76149	0	0.23851	0.580563	0.169675	0.24126	0.726666	0.0331407	0.238391
0.761296	0	0.238704	0.580276	0.169795	0.241431	0.726451	0.033167	0.23858
0.761102	0	0.238898	0.579989	0.169916	0.241602	0.726235	0.0331933	0.23877
0.760908	0	0.239092	0.579702	0.170036	0.241773	0.72602	0.0332197	0.238959
0.760714	0	0.239286	0.579415	0.170156	0.241944	0.725805	0.033246	0.239148
0.76052	0	0.23948	0.579128	0.170276	0.242115	0.72559	0.0332723	0.239338
0.760326	0	0.239674	0.578842	0.170396	0.242285	0.725375	0.0332986	0.239527
0.760133	0	0.239867	0.578555	0.170516	0.242456	0.72516	0.0333249	0.239716
0.759939	0	0.240061	0.578269	0.170636	0.242627	0.724945	0.0333512	0.239905
0.759745	0	0.240255	0.577983	0.170756	0.242797	0.72473	0.0333775	0.240094
0.759552	0	0.240448	0.577697	0.170876	0.242967	0.724516	0.0334038	0.240283
0.759358	0	0.240642	0.577411	0.170996	0.243138	0.724301	0.03343	0.240472
0.759165	0	0.240835	0.577125	0.171116	0.243308	0.724086	0.0334563	0.240661
0.758971	0	0.241029	0.576839	0.171235	0.243478	0.723872	0.0334825	0.24085
0.758778	0	0.241222	0.576554	0.171355	0.243648	0.723657	0.0335088	0.241039
0.758584	0	0.241416	0.576268	0.171474	0.243818	0.723443	0.033535	0.241227
0.758391	0	0.241609	0.575983	0.171594	0.243988	0.723228	0.0335612	0.241416
0.758198	0	0.241802	0.575698	0.171713	0.244158	0.723014	0.0335875	0.241605
0.758004	0	0.241996	0.575413	0.171833	0.244328	0.7228	0.0336137	0.241793
0.757811	0	0.242189	0.575128	0.171952	0.244497	0.722586	0.0336399	0.241982
0.757618	0	0.242382	0.574844	0.172071	0.244667	0.722372	0.0336661	0.24217
0.757425	0	0.242575	0.574559	0.17219	0.244836	0.722158	0.0336923	0.242359
0.757232	0	0.242768	0.574275	0.17231	0.245006	0.721944	0.0337185	0.242547
0.757039	0	0.242961	0.573991	0.172429	0.245175	0.72173	0.0337446	0.242735
0.756846	0	0.243154	0.573707	0.172548	0.245344	0.721516	0.0337708	0.242923
0.756653	0	0.243347	0.573423	0.172667	0.245513	0.721302	0.033797	0.243112
0.75646	0	0.24354	0.573139	0.172786	0.245682	0.721088	0.0338231	0.2433
0.756268	0	0.243732	0.572855	0.172904	0.245851	0.720875	0.0338493	0.243488
0.756075	0	0.243925	0.572572	0.173023	0.24602	0.720661	0.0338754	0.243676
0.755882	0	0.244118	0.572288	0.173142	0.246189	0.720447	0.0339015	0.243864
0.755689	0	0.244311	0.572005	0.173261	0.246358	0.720234	0.0339276	0.244052
0.755497	0	0.244503	0.571722	0.173379	0.246526	0.720021	0.0339537	0.244239
0.755304	0	0.244696	0.571439	0.173498	0.246695	0.719807	0.0339799	0.244427
0.755112	0	0.244888	0.571156	0.173616	0.246863	0.719594	0.034006	0.244615
0.754919	0	0.245081	0.570874	0.173735	0.247032	0.719381	0.034032	0.244803
0.754727	0	0.245273	0.570591	0.173853	0.2472	0.719168	0.0340581	0.24499
0.754535	0	0.245465	0.570309	0.173971	0.247368	0.718954	0.0340842	0.245178
0.754342	0	0.245658	0.570026	0.17409	0.247536	0.718741	0.0341103	0.245365
0.75415	0	0.24585	0.569744	0.174208	0.247704	0.718528	0.0341363	0.245553
0.753958	0	0.246042	0.569462	0.174326	0.247872	0.718316	0.0341624	0.24574
0.753766	0	0.246234	0.569181	0.174444	0.24804	0.718103	0.0341884	0.245927
0.753574	0	0.246426	0.568899	0.174562	0.248208	0.71789	0.0342145	0.246115
0.753382	0	0.246618	0.568617	0.17468	0.248376	0.717677	0.0342405	0.246302
0.75319	0	0.24681	0.568336	0.174798	0.248544	0.717465	0.0342665	0.246489
0.752998	0	0.247002	0.568055	0.174916	0.248711	0.717252	0.0342925	0.246676
0.752806	0	0.247194	0.567773	0.175033	0.248879	0.717039	0.0343185	0.246863
0.752614	0	0.247386	0.567492	0.175151	0.249046	0.716827	0.0343445	0.24705
0.752422	0	0.247578	0.567212	0.175269	0.249213	0.716615	0.0343705	0.247237
0.75223	0	0.24777	0.566931	0.175386	0.24938	0.716402	0.0343965	0.247424
0.752039	0	0.247961	0.56665	0.175504	0.249548	0.71619	0.0344225	0.247611
0.751847	0	0.248153	0.56637	0.175621	0.249715	0.715978	0.0344484	0.247798
0.751655	0	0.248345	0.56609	0.175739	0.249882	0.715766	0.0344744	0.247984
0.751464	0	0.248536	0.565809	0.175856	0.250049	0.715553	0.0345003	0.248171
0.751272	0	0.248728	0.565529	0.175974	0.250215	0.715341	0.0345263	0.248358
0.751081	0	0.248919	0.565249	0.176091	0.250382	0.715129	0.0345522	0.248544
0.750889	0	0.249111	0.56497	0.176208	0.250549	0.714918	0.0345781	0.248731
0.750698	0	0.249302	0.56469	0.176325	0.250715	0.714706	0.0346041	0.248917
0.750507	0	0.249493	0.564411	0.176442	0.250882	0.714494	0.03463	0.249104
0.750315	0	0.249685	0.564131	0.176559	0.251048	0.714282	0.0346559	0.24929
0.750124	0	0.249876	0.563852	0.176676	0.251214	0.714071	0.0346818	0.249476
0.749933	0	0.250067	0.563573	0.176793	0.251381	0.713859	0.0347077	0.249662
0.749742	0	0.250258	0.563294	0.17691	0.251547	0.713647	0.0347335	0.249849
0.749551	0	0.250449	0.563015	0.177027	0.251713	0.713436	0.0347594	0.250035
0.74936	0	0.25064	0.562737	0.177144	0.251879	0.713225	0.0347853	0.250221
0.749169	0	0.250831	0.562458	0.17726	0.252045	0.713013	0.0348111	0.250407
0.748978	0	0.251022	0.56218	0.177377	0.252211	0.712802	0.034837	0.250593
0.748787	0	0.251213	0.561902	0.177493	0.252376	0.712591	0.0348628	0.250779
0.748596	0	0.251404	0.561624	0.17761	0.252542	0.71238	0.0348887	0.250964
0.748405	0	0.251595	0.561346	0.177726	0.252708	0.712169	0.0349145	0.25115
0.748215	0	0.251785	0.561068	0.177843	0.252873	0.711957	0.0349403	0.251336
0.748024	0	0.251976	0.56079	0.177959	0.253038	0.711747	0.0349661	0.251522
0.747833	0	0.252167	0.560513	0.178075	0.253204	0.711536	0.0349919	0.251707
0.747643	0	0.252357	0.560235	0.178192	0.253369	0.711325	0.0350177	0.251893
0.747452	0	0.252548	0.559958	0.178308	0.253534	0.711114	0.0350435	0.252078
0.747262	0	0.252738	0.559681	0.178424	0.253699	0.710903	0.0350693	0.252264
0.747071	0	0.252929	0.559404	0.17854	0.253864	0.710693	0.0350951	0.252449
0.746881	0	0.253119	0.559127	0.178656	0.254029	0.710482	0.0351208	0.252634
0.746691	0	0.253309	0.55885	0.178772	0.254194	0.710272	0.0351466	0.25282
0.7465	0	0.2535	0.558574	0.178888	0.254359	0.710061	0.0351724	0.253005
0.74631	0	0.25369	0.558297	0.179004	0.254523	0.709851	0.0351981	0.25319
0.74612	0	0.25388	0.558021	0.179119	0.254688	0.70964	0.0352238	0.253375
0.74593	0	0.25407	0.557745	0.179235	0.254853	0.70943	0.0352496	0.25356
0.74574	0	0.25426	0.557469	0.179351	0.255017	0.70922	0.0352753	0.253745
0.745549	0	0.254451	0.557193	0.179466	0.255181	0.70901	0.035301	0.25393
0.745359	0	0.254641	0.556917	0.179582	0.255346	0.7088	0.0353267	0.254115
0.745169	0	0.254831	0.556641	0.179697	0.25551	0.70859	0.0353524	0.2543
0.74498	0	0.25502	0.556366	0.179813	0.255674	0.70838	0.0353781	0.254485
0.74479	0	0.25521	0.556091	0.179928	0.255838	0.70817	0.0354038	0.25467
0.7446	0	0.2554	0.555815	0.180043	0.256002	0.70796	0.0354294	0.254854
0.74441	0	0.25559	0.55554	0.180159	0.256166	0.70775	0.0354551	0.255039
0.74422	0	0.25578	0.555265	0.180274	0.25633	0.70754	0.0354808	0.255224
0.744031	0	0.255969	0.55499	0.180389	0.256493	0.707331	0.0355064	0.255408
0.743841	0	0.256159	0.554716	0.180504	0.256657	0.707121	0.0355321	0.255593
0.743652	0	0.256348	0.554441	0.180619	0.25682	0.706912	0.0355577	0.255777
0.743462	0	0.256538	0.554167	0.180734	0.256984	0.706702	0.0355833	0.255961
0.743273	0	0.256727	0.553893	0.180849	0.257147	0.706493	0.035609	0.256146
0.743083	0	0.256917	0.553618	0.180964	0.257311	0.706283	0.0356346	0.25633
0.742894	0	0.257106	0.553344	0.181078	0.257474	0.706074	0.0356602	0.256514
0.742704	0	0.257296	0.553071	0.181193	0.257637	0.705865	0.0356858	0.256698
0.742515	0	0.257485	0.552797	0.181308	0.2578	0.705656	0.0357114	0.256882
0.742326	0	0.257674	0.552523	0.181422	0.257963	0.705447	0.035737	0.257066
0.742137	0	0.257863	0.55225	0.181537	0.258126	0.705238	0.0357625	0.25725
0.741948	0	0.258052	0.551977	0.181652	0.258289	0.705029	0.0357881	0.257434
0.741758	0	0.258242	0.551703	0.181766	0.258451	0.70482	0.0358137	0.257618
0.741569	0	0.258431	0.55143	0.18188	0.258614	0.704611	0.0358392	0.257802
0.74138	0	0.25862	0.551157	0.181995	0.258777	0.704402	0.0358648	0.257986
0.741192	0	0.258808	0.550885	0.182109	0.258939	0.704193	0.0358903	0.258169
0.741003	0	0.258997	0.550612	0.182223	0.259101	0.703985	0.0359158	0.258353
0.740814	0	0.259186	0.55034	0.182337	0.259264	0.703776	0.0359414	0.258537
0.740625	0	0.259375	0.550067	0.182452	0.259426	0.703568	0.0359669	0.25872
0.740436	0	0.259564	0.549795	0.182566	0.259588	0.703359	0.0359924	0.258904
0.740248	0	0.259752	0.549523	0.18268	0.25975	0.703151	0.0360179	0.259087
0.740059	0	0.259941	0.549251	0.182794	0.259912	0.702942	0.0360434	0.25927
0.73987	0	0.26013	0.548979	0.182907	0.260074	0.702734	0.0360689	0.259454
0.739682	0	0.260318	0.548707	0.183021	0.260236	0.702526	0.0360943	0.259637
0.739493	0	0.260507	0.548436	0.183135	0.260398	0.702318	0.0361198	0.25982
0.739305	0	0.260695	0.548164	0.183249	0.26056	0.70211	0.0361453	0.260003
0.739116	0	0.260884	0.547893	0.183362	0.260721	0.701901	0.0361707	0.260186
0.738928	0	0.261072	0.547622	0.183476	0.260883	0.701694	0.0361962	0.260369
0.73874	0	0.26126	0.547351	0.18359	0.261044	0.701486	0.0362216	0.260552
0.738551	0	0.261449	0.54708	0.183703	0.261205	0.701278	0.036247	0.260735
0.738363	0	0.261637	0.546809	0.183816	0.261367	0.70107	0.0362725	0.260918
0.738175	0	0.261825	0.546539	0.18393	0.261528	0.700862	0.0362979	0.261101
0.737987	0	0.262013	0.546268	0.184043	0.261689	0.700655	0.0363233	0.261284
0.737799	0	0.262201	0.545998	0.184156	0.26185	0.700447	0.0363487	0.261467
0.737611	0	0.262389	0.545728	0.18427	0.262011	0.700239	0.0363741	0.261649
0.737423	0	0.262577	0.545457	0.184383	0.262172	0.700032	0.0363995	0.261832
0.737235	0	0.262765	0.545187	0.184496	0.262333	0.699824	0.0364249	0.262015
0.737047	0	0.262953	0.544918	0.184609	0.262494	0.699617	0.0364502	0.262197
0.736859	0	0.263141	0.544648	0.184722	0.262654	0.69941	0.0364756	0.262379
0.736671	0	0.263329	0.544378	0.184835	0.262815	0.699203	0.036501	0.262562
0.736484	0	0.263516	0.544109	0.184948	0.262975	0.698995	0.0365263	0.262744
0.736296	0	0.263704	0.54384	0.185061	0.263136	0.698788	0.0365516	0.262927
0.736108	0	0.263892	0.543571	0.185173	0.263296	0.698581	0.036577	0.263109
0.735921	0	0.264079	0.543302	0.185286	0.263456	0.698374	0.0366023	0.263291
0.735733	0	0.264267	0.543033	0.185399	0.263616	0.698167	0.0366276	0.263473
0.735545	0	0.264455	0.542764	0.185511	0.263777	0.69796	0.0366529	0.263655
0.735358	0	0.264642	0.542495	0.185624	0.263937	0.697754	0.0366782	0.263837
0.735171	0	0.264829	0.542227	0.185736	0.264096	0.697547	0.0367035	0.264019
0.734983	0	0.265017	0.541958	0.185849	0.264256	0.69734	0.0367288	0.264201
0.734796	0	0.265204	0.54169	0.185961	0.264416	0.697133	0.0367541	0.264383
0.734609	0	0.265391	0.541422	0.186073	0.264576	0.696927	0.0367794	0.264565
0.734421	0	0.265579	0.541154	0.186186	0.264735	0.69672	0.0368047	0.264746
0.734234	0	0.265766	0.540886	0.186298	0.264895	0.696514	0.0368299	0.264928
0.734047	0	0.265953	0.540619	0.18641	0.265054	0.696308	0.0368552	0.26511
0.73386	0	0.26614	0.540351	0.186522	0.265214	0.696101	0.0368804	0.265291
0.733673	0	0.266327	0.540084	0.186634	0.265373	0.695895	0.0369057	0.265473
0.733486	0	0.266514	0.539816	0.186746	0.265532	0.695689	0.0369309	0.265654
0.733299	0	0.266701	0.539549	0.186858	0.265691	0.695483	0.0369561	0.265836
0.733112	0	0.266888	0.539282	0.18697	0.265851	0.695277	0.0369813	0.266017
0.732925	0	0.267075	0.539015	0.187082	0.26601	0.69507	0.0370065	0.266199
0.732739	0	0.267261	0.538749	0.187193	0.266168	0.694865	0.0370317	0.26638
0.732552	0	0.267448	0.538482	0.187305	0.266327	0.694659	0.0370569	0.266561
0.732365	0	0.267635	0.538215	0.187417	0.266486	0.694453	0.0370821	0.266742
0.732179	0	0.267821	0.537949	0.187528	0.266645	0.694247	0.0371073	0.266923
0.731992	0	0.268008	0.537683	0.18764	0.266803	0.694041	0.0371325	0.267104
0.731805	0	0.268195	0.537417	0.187751	0.266962	0.693836	0.0371576	0.267285
0.731619	0	0.268381	0.537151	0.187863	0.26712	0.69363	0.0371828	0.267466
0.731432	0	0.268568	0.536885	0.187974	0.267279	0.693425	0.0372079	0.267647
0.731246	0	0.268754	0.536619	0.188086	0.267437	0.693219	0.0372331	0.267828
0.73106	0	0.26894	0.536354	0.188197	0.267595	0.693014	0.0372582	0.268009
0.730873	0	0.269127	0.536088	0.188308	0.267753	0.692808	0.0372833	0.26819
0.730687	0	0.269313	0.535823	0.188419	0.267911	0.692603	0.0373084	0.26837
0.730501	0	0.269499	0.535558	0.18853	0.268069	0.692398	0.0373336	0.268551
0.730315	0	0.269685	0.535293	0.188641	0.268227	0.692193	0.0373587	0.268731
0.730129	0	0.269871	0.535028	0.188752	0.268385	0.691988	0.0373838	0.268912
0.729942	0	0.270058	0.534763	0.188863	0.268543	0.691782	0.0374088	0.269092
0.729756	0	0.270244	0.534498	0.188974	0.2687	0.691577	0.0374339	0.269273
0.72957	0	0.27043	0.534234	0.189085	0.268858	0.691373	0.037459	0.269453
0.729385	0	0.270615	0.533969	0.189196	0.269015	0.691168	0.0374841	0.269634
0.729199	0	0.270801	0.533705	0.189306	0.269173	0.690963	0.0375091	0.269814
0.729013	0	0.270987	0.533441	0.189417	0.26933	0.690758	0.0375342	0.269994
0.728827	0	0.271173	0.533177	0.189528	0.269487	0.690553	0.0375592	0.270174
0.728641	0	0.271359	0.532913	0.189638	0.269645	0.690349	0.0375843	0.270354
0.728456	0	0.271544	0.532649	0.189749	0.269802	0.690144	0.0376093	0.270534
0.72827	0	0.27173	0.532386	0.189859	0.269959	0.68994	0.0376343	0.270714
0.728084	0	0.271916	0.532122	0.18997	0.270116	0.689735	0.0376593	0.270894
0.727899	0	0.272101	0.531859	0.19008	0.270273	0.689531	0.0376843	0.271074
0.727713	0	0.272287	0.531596	0.19019	0.270429	0.689327	0.0377093	0.271254
0.727528	0	0.272472	0.531332	0.1903	0.270586	0.689122	0.0377343	0.271434
0.727342	0	0.272658	0.53107	0.190411	0.270743	0.688918	0.0377593	0.271613
0.727157	0	0.272843	0.530807	0.190521	0.270899	0.688714	0.0377843	0.271793
0.726972	0	0.273028	0.530544	0.190631	0.271056	0.68851	0.0378092	0.271973
0.726786	0	0.273214	0.530281	0.190741	0.271212	0.688306	0.0378342	0.272152
0.726601	0	0.273399	0.530019	0.190851	0.271369	0.688102	0.0378592	0.272332
0.726416	0	0.273584	0.529757	0.190961	0.271525	0.687898	0.0378841	0.272511
0.726231	0	0.273769	0.529494	0.19107	0.271681	0.687694	0.0379091	0.272691
0.726046	0	0.273954	0.529232	0.19118	0.271837	0.687491	0.037934	0.27287
0.725861	0	0.274139	0.528971	0.19129	0.271993	0.687287	0.0379589	0.273049
0.725676	0	0.274324	0.528709	0.1914	0.272149	0.687083	0.0379838	0.273228
0.725491	0	0.274509	0.528447	0.191509	0.272305	0.68688	0.0380087	0.273408
0.725306	0	0.274694	0.528186	0.191619	0.272461	0.686676	0.0380336	0.273587
0.725121	0	0.274879	0.527924	0.191728	0.272616	0.686473	0.0380585	0.273766
0.724936	0	0.275064	0.527663	0.191838	0.272772	0.686269	0.0380834	0.273945
0.724752	0	0.275248	0.527402	0.191947	0.272928	0.686066	0.0381083	0.274124
0.724567	0	0.275433	0.527141	0.192057	0.273083	0.685863	0.0381332	0.274303
0.724382	0	0.275618	0.52688	0.192166	0.273239	0.685659	0.038158	0.274482
0.724198	0	0.275802	0.526619	0.192275	0.273394	0.685456	0.0381829	0.27466
0.724013	0	0.275987	0.526358	0.192384	0.273549	0.685253	0.0382078	0.274839
0.723828	0	0.276172	0.526098	0.192493	0.273704	0.68505	0.0382326	0.275018
0.723644	0	0.276356	0.525838	0.192603	0.273859	0.684847	0.0382574	0.275197
0.72346	0	0.27654	0.525577	0.192712	0.274014	0.684644	0.0382823	0.275375
0.723275	0	0.276725	0.525317	0.192821	0.274169	0.684441	0.0383071	0.275554
0.723091	0	0.276909	0.525057	0.192929	0.274324	0.684238	0.0383319	0.275732
0.722907	0	0.277093	0.524797	0.193038	0.274479	0.684036	0.0383567	0.275911
0.722722	0	0.277278	0.524538	0.193147	0.274634	0.683833	0.0383815	0.276089
0.722538	0	0.277462	0.524278	0.193256	0.274788	0.68363	0.0384063	0.276267
0.722354	0	0.277646	0.524019	0.193365	0.274943	0.683428	0.0384311	0.276446
0.72217	0	0.27783	0.523759	0.193473	0.275098	0.683225	0.0384559	0.276624
0.721986	0	0.278014	0.5235	0.193582	0.275252	0.683023	0.0384806	0.276802
0.721802	0	0.278198	0.523241	0.19369	0.275406	0.68282	0.0385054	0.27698
0.721618	0	0.278382	0.522982	0.193799	0.275561	0.682618	0.0385302	0.277158
0.721434	0	0.278566	0.522723	0.193907	0.275715	0.682416	0.0385549	0.277336
0.72125	0	0.27875	0.522464	0.194016	0.275869	0.682214	0.0385797	0.277514
0.721066	0	0.278934	0.522206	0.194124	0.276023	0.682011	0.0386044	0.277692
0.720883	0	0.279117	0.521947	0.194232	0.276177	0.681809	0.0386291	0.27787
0.720699	0	0.279301	0.521689	0.194341	0.276331	0.681607	0.0386538	0.278048
0.720515	0	0.279485	0.521431	0.194449	0.276484	0.681405	0.0386785	0.278226
0.720332	0	0.279668	0.521173	0.194557	0.276638	0.681203	0.0387032	0.278403
0.720148	0	0.279852	0.520915	0.194665	0.276792	0.681002	0.0387279	0.278581
0.719964	0	0.280036	0.520657	0.194773	0.276945	0.6808	0.0387526	0.278759
0.719781	0	0.280219	0.520399	0.194881	0.277099	0.680598	0.0387773	0.278936
0.719597	0	0.280403	0.520142	0.194989	0.277252	0.680396	0.038802	0.279114
0.719414	0	0.280586	0.519884	0.195097	0.277406	0.680195	0.0388267	0.279291
0.719231	0	0.280769	0.519627	0.195204	0.277559	0.679993	0.0388513	0.279468
0.719047	0	0.280953	0.51937	0.195312	0.277712	0.679792	0.038876	0.279646
0.718864	0	0.281136	0.519113	0.19542	0.277865	0.67959	0.0389006	0.279823
0.718681	0	0.281319	0.518856	0.195527	0.278018	0.679389	0.0389253	0.28
0.718498	0	0.281502	0.518599	0.195635	0.278171	0.679188	0.0389499	0.280177
0.718315	0	0.281685	0.518343	0.195743	0.278324	0.678986	0.0389745	0.280355
0.718132	0	0.281868	0.518086	0.19585	0.278477	0.678785	0.0389991	0.280532
0.717949	0	0.282051	0.51783	0.195958	0.27863	0.678584	0.0390237	0.280709
0.717766	0	0.282234	0.517573	0.196065	0.278782	0.678383	0.0390483	0.280886
0.717583	0	0.282417	0.517317	0.196172	0.278935	0.678182	0.0390729	0.281063
0.7174	0	0.2826	0.517061	0.196279	0.279087	0.677981	0.0390975	0.281239
0.717217	0	0.282783	0.516805	0.196387	0.27924	0.67778	0.0391221	0.281416
0.717034	0	0.282966	0.516549	0.196494	0.279392	0.677579	0.0391467	0.281593
0.716851	0	0.283149	0.516294	0.196601	0.279545	0.677379	0.0391712	0.28177
0.716669	0	0.283331	0.516038	0.196708	0.279697	0.677178	0.0391958	0.281946
0.716486	0	0.283514	0.515783	0.196815	0.279849	0.676977	0.0392204	0.282123
0.716304	0	0.283696	0.515528	0.196922	0.280001	0.676777	0.0392449	0.2823
0.716121	0	0.283879	0.515272	0.197029	0.280153	0.676576	0.0392694	0.282476
0.715938	0	0.284062	0.515017	0.197136	0.280305	0.676376	0.039294	0.282652
0.715756	0	0.284244	0.514763	0.197242	0.280457	0.676175	0.0393185	0.282829
0.715574	0	0.284426	0.514508	0.197349	0.280608	0.675975	0.039343	0.283005
0.715391	0	0.284609	0.514253	0.197456	0.28076	0.675774	0.0393675	0.283182
0.715209	0	0.284791	0.513999	0.197562	0.280912	0.675574	0.039392	0.283358
0.715027	0	0.284973	0.513744	0.197669	0.281063	0.675374	0.0394165	0.283534
0.714844	0	0.285156	0.51349	0.197776	0.281215	0.675174	0.039441	0.28371
0.714662	0	0.285338	0.513236	0.197882	0.281366	0.674974	0.0394655	0.283886
0.71448	0	0.28552	0.512982	0.197988	0.281517	0.674774	0.0394899	0.284062
0.714298	0	0.285702	0.512728	0.198095	0.281669	0.674574	0.0395144	0.284238
0.714116	0	0.285884	0.512474	0.198201	0.28182	0.674374	0.0395389	0.284414
0.713934	0	0.286066	0.512221	0.198307	0.281971	0.674174	0.0395633	0.28459
0.713752	0	0.286248	0.511967	0.198414	0.282122	0.673974	0.0395878	0.284766
0.71357	0	0.28643	0.511714	0.19852	0.282273	0.673775	0.0396122	0.284942
0.713388	0	0.286612	0.51146	0.198626	0.282424	0.673575	0.0396366	0.285117
0.713206	0	0.286794	0.511207	0.198732	0.282575	0.673375	0.039661	0.285293
0.713025	0	0.286975	0.510954	0.198838	0.282725	0.673176	0.0396855	0.285469
0.712843	0	0.287157	0.510701	0.198944	0.282876	0.672976	0.0397099	0.285644
0.712661	0	0.287339	0.510449	0.19905	0.283026	0.672777	0.0397343	0.28582
0.71248	0	0.28752	0.510196	0.199156	0.283177	0.672578	0.0397587	0.285995
0.712298	0	0.287702	0.509944	0.199261	0.283327	0.672378	0.039783	0.28617
0.712117	0	0.287883	0.509691	0.199367	0.283478	0.672179	0.0398074	0.286346
0.711935	0	0.288065	0.509439	0.199473	0.283628	0.67198	0.0398318	0.286521
0.711754	0	0.288246	0.509187	0.199578	0.283778	0.671781	0.0398562	0.286696
0.711572	0	0.288428	0.508935	0.199684	0.283928	0.671582	0.0398805	0.286872
0.711391	0	0.288609	0.508683	0.199789	0.284078	0.671383	0.0399049	0.287047
0.71121	0	0.28879	0.508431	0.199895	0.284228	0.671184	0.0399292	0.287222
0.711028	0	0.288972	0.50818	0.2	0.284378	0.670985	0.0399535	0.287397
0.710847	0	0.289153	0.507928	0.200106	0.284528	0.670786	0.0399779	0.287572
0.710666	0	0.289334	0.507677	0.200211	0.284678	0.670587	0.0400022	0.287747
0.710485	0	0.289515	0.507425	0.200316	0.284827	0.670389	0.0400265	0.287922
0.710304	0	0.289696	0.507174	0.200422	0.284977	0.67019	0.0400508	0.288096
0.710123	0	0.289877	0.506923	0.200527	0.285126	0.669991	0.0400751	0.288271
0.709942	0	0.290058	0.506672	0.200632	0.285276	0.669793	0.0400994	0.288446
0.709761	0	0.290239	0.506422	0.200737	0.285425	0.669594	0.0401237	0.288621
0.70958	0	0.29042	0.506171	0.200842	0.285575	0.669396	0.0401479	0.288795
0.709399	0	0.290601	0.505921	0.200947	0.285724	0.669198	0.0401722	0.28897
0.709218	0	0.290782	0.50567	0.201052	0.285873	0.668999	0.0401965	0.289144
0.709038	0	0.290962	0.50542	0.201157	0.286022	0.668801	0.0402207	0.289319
0.708857	0	0.291143	0.50517	0.201261	0.286171	0.668603	0.040245	0.289493
0.708676	0	0.291324	0.50492	0.201366	0.28632	0.668405	0.0402692	0.289668
0.708496	0	0.291504	0.50467	0.201471	0.286469	0.668207	0.0402935	0.289842
0.708315	0	0.291685	0.50442	0.201575	0.286618	0.668009	0.0403177	0.290016
0.708134	0	0.291866	0.50417	0.20168	0.286766	0.667811	0.0403419	0.29019
0.707954	0	0.292046	0.503921	0.201785	0.286915	0.667613	0.0403661	0.290365
0.707774	0	0.292226	0.503672	0.201889	0.287064	0.667415	0.0403903	0.290539
0.707593	0	0.292407	0.503422	0.201993	0.287212	0.667217	0.0404145	0.290713
0.707413	0	0.292587	0.503173	0.202098	0.28736	0.66702	0.0404387	0.290887
0.707233	0	0.292767	0.502924	0.202202	0.287509	0.666822	0.0404629	0.291061
0.707052	0	0.292948	0.502675	0.202306	0.287657	0.666625	0.0404871	0.291235
0.706872	0	0.293128	0.502426	0.202411	0.287805	0.666427	0.0405112	0.291408
0.706692	0	0.293308	0.502178	0.202515	0.287953	0.66623	0.0405354	0.291582
0.706512	0	0.293488	0.501929	0.202619	0.288101	0.666032	0.0405595	0.291756
0.706332	0	0.293668	0.501681	0.202723	0.288249	0.665835	0.0405837	0.29193
0.706152	0	0.293848	0.501432	0.202827	0.288397	0.665637	0.0406078	0.292103
0.705972	0	0.294028	0.501184	0.202931	0.288545	0.66544	0.040632	0.292277
0.705792	0	0.294208	0.500936	0.203035	0.288693	0.665243	0.0406561	0.29245
0.705612	0	0.294388	0.500688	0.203139	0.288841	0.665046	0.0406802	0.292624
0.705432	0	0.294568	0.500441	0.203243	0.288988	0.664849	0.0407043	0.292797
0.705252	0	0.294748	0.500193	0.203346	0.289136	0.664652	0.0407284	0.292971
0.705073	0	0.294927	0.499945	0.20345	0.289283	0.664455	0.0407525	0.293144
0.704893	0	0.295107	0.499698	0.203554	0.289431	0.664258	0.0407766	0.293317
0.704713	0	0.295287	0.499451	0.203657	0.289578	0.664061	0.0408007	0.293491
0.704534	0	0.295466	0.499203	0.203761	0.289725	0.663864	0.0408248	0.293664
0.704354	0	0.295646	0.498956	0.203864	0.289872	0.663668	0.0408488	0.293837
0.704175	0	0.295825	0.498709	0.203968	0.290019	0.663471	0.0408729	0.29401
0.703995	0	0.296005	0.498463	0.204071	0.290166	0.663274	0.040897	0.294183
0.703816	0	0.296184	0.498216	0.204175	0.290313	0.663078	0.040921	0.294356
0.703636	0	0.296364	0.497969	0.204278	0.29046	0.662881	0.040945	0.294529
0.703457	0	0.296543	0.497723	0.204381	0.290607	0.662685	0.0409691	0.294702
0.703278	0	0.296722	0.497477	0.204484	0.290754	0.662489	0.0409931	0.294875
0.703099	0	0.296901	0.49723	0.204588	0.290901	0.662292	0.0410171	0.295047
0.702919	0	0.297081	0.496984	0.204691	0.291047	0.662096	0.0410411	0.29522
0.70274	0	0.29726	0.496738	0.204794	0.291194	0.6619	0.0410651	0.295393
0.702561	0	0.297439	0.496492	0.204897	0.29134	0.661704	0.0410891	0.295565
0.702382	0	0.297618	0.496247	0.205	0.291486	0.661508	0.0411131	0.295738
0.702203	0	0.297797	0.496001	0.205103	0.291633	0.661312	0.0411371	0.295911
0.702024	0	0.297976	0.495756	0.205205	0.291779	0.661116	0.0411611	0.296083
0.701845	0	0.298155	0.49551	0.205308	0.291925	0.66092	0.0411851	0.296255
0.701666	0	0.298334	0.495265	0.205411	0.292071	0.660724	0.041209	0.296428
0.701488	0	0.298512	0.49502	0.205514	0.292217	0.660528	0.041233	0.2966
0.701309	0	0.298691	0.494775	0.205616	0.292363	0.660333	0.0412569	0.296772
0.70113	0	0.29887	0.49453	0.205719	0.292509	0.660137	0.0412809	0.296945
0.700951	0	0.299049	0.494285	0.205821	0.292655	0.659941	0.0413048	0.297117
0.700773	0	0.299227	0.494041	0.205924	0.292801	0.659746	0.0413287	0.297289
0.700594	0	0.299406	0.493796	0.206026	0.292946	0.65955	0.0413526	0.297461
0.700416	0	0.299584	0.493552	0.206129	0.293092	0.659355	0.0413766	0.297633
0.700237	0	0.299763	0.493308	0.206231	0.293237	0.659159	0.0414005	0.297805
0.700059	0	0.299941	0.493063	0.206333	0.293383	0.658964	0.0414244	0.297977
0.69988	0	0.30012	0.492819	0.206436	0.293528	0.658769	0.0414483	0.298149
0.699702	0	0.300298	0.492576	0.206538	0.293673	0.658574	0.0414721	0.29832
0.699524	0	0.300476	0.492332	0.20664	0.293819	0.658378	0.041496	0.298492
0.699345	0	0.300655	0.492088	0.206742	0.293964	0.658183	0.0415199	0.298664
0.699167	0	0.300833	0.491845	0.206844	0.294109	0.657988	0.0415437	0.298836
0.698989	0	0.301011	0.491601	0.206946	0.294254	0.657793	0.0415676	0.299007
0.698811	0	0.301189	0.491358	0.207048	0.294399	0.657598	0.0415915	0.299179
0.698633	0	0.301367	0.491115	0.20715	0.294544	0.657404	0.0416153	0.29935
0.698455	0	0.301545	0.490872	0.207252	0.294688	0.657209	0.0416391	0.299522
0.698277	0	0.301723	0.490629	0.207353	0.294833	0.657014	0.041663	0.299693
0.698099	0	0.301901	0.490386	0.207455	0.294978	0.656819	0.0416868	0.299864
0.697921	0	0.302079	0.490143	0.207557	0.295122	0.656625	0.0417106	0.300036
0.697743	0	0.302257	0.489901	0.207658	0.295267	0.65643	0.0417344	0.300207
0.697565	0	0.302435	0.489658	0.20776	0.295411	0.656236	0.0417582	0.300378
0.697387	0	0.302613	0.489416	0.207862	0.295556	0.656041	0.041782	0.300549
0.697209	0	0.302791	0.489174	0.207963	0.2957	0.655847	0.0418058	0.30072
0.697032	0	0.302968	0.488931	0.208064	0.295844	0.655653	0.0418296	0.300891
0.696854	0	0.303146	0.488689	0.208166	0.295988	0.655458	0.0418533	0.301062
0.696677	0	0.303323	0.488448	0.208267	0.296132	0.655264	0.0418771	0.301233
0.696499	0	0.303501	0.488206	0.208368	0.296276	0.65507	0.0419008	0.301404
0.696321	0	0.303679	0.487964	0.20847	0.29642	0.654876	0.0419246	0.301575
0.696144	0	0.303856	0.487723	0.208571	0.296564	0.654682	0.0419483	0.301746
0.695967	0	0.304033	0.487481	0.208672	0.296708	0.654488	0.0419721	0.301917
0.695789	0	0.304211	0.48724	0.208773	0.296852	0.654294	0.0419958	0.302087
0.695612	0	0.304388	0.486999	0.208874	0.296995	0.6541	0.0420195	0.302258
0.695435	0	0.304565	0.486758	0.208975	0.297139	0.653906	0.0420432	0.302428
0.695257	0	0.304743	0.486517	0.209076	0.297282	0.653712	0.0420669	0.302599
0.69508	0	0.30492	0.486276	0.209177	0.297426	0.653519	0.0420906	0.302769
0.694903	0	0.305097	0.486036	0.209278	0.297569	0.653325	0.0421143	0.30294
0.694726	0	0.305274	0.485795	0.209378	0.297712	0.653131	0.042138	0.30311
0.694549	0	0.305451	0.485555	0.209479	0.297856	0.652938	0.0421617	0.303281
0.694372	0	0.305628	0.485314	0.20958	0.297999	0.652744	0.0421854	0.303451
0.694195	0	0.305805	0.485074	0.20968	0.298142	0.652551	0.042209	0.303621
0.694018	0	0.305982	0.484834	0.209781	0.298285	0.652358	0.0422327	0.303791
0.693841	0	0.306159	0.484594	0.209882	0.298428	0.652164	0.0422564	0.303961
0.693664	0	0.306336	0.484354	0.209982	0.298571	0.651971	0.04228	0.304131
0.693487	0	0.306513	0.484115	0.210082	0.298713	0.651778	0.0423036	0.304302
0.693311	0	0.306689	0.483875	0.210183	0.298856	0.651585	0.0423273	0.304471
0.693134	0	0.306866	0.483635	0.210283	0.298999	0.651392	0.0423509	0.304641
0.692957	0	0.307043	0.483396	0.210383	0.299141	0.651199	0.0423745	0.304811
0.692781	0	0.307219	0.483157	0.210484	0.299284	0.651006	0.0423981	0.304981
0.692604	0	0.307396	0.482918	0.210584	0.299426	0.650813	0.0424217	0.305151
0.692428	0	0.307572	0.482679	0.210684	0.299569	0.65062	0.0424453	0.305321
0.692251	0	0.307749	0.48244	0.210784	0.299711	0.650427	0.0424689	0.30549
0.692075	0	0.307925	0.482201	0.210884	0.299853	0.650234	0.0424925	0.30566
0.691898	0	0.308102	0.481962	0.210984	0.299995	0.650042	0.0425161	0.30583
0.691722	0	0.308278	0.481724	0.211084	0.300138	0.649849	0.0425396	0.305999
0.691546	0	0.308454	0.481486	0.211184	0.30028	0.649657	0.0425632	0.306169
0.69137	0	0.30863	0.481247	0.211284	0.300422	0.649464	0.0425867	0.306338
0.691193	0	0.308807	0.481009	0.211384	0.300563	0.649272	0.0426103	0.306507
0.691017	0	0.308983	0.480771	0.211483	0.300705	0.649079	0.0426338	0.306677
0.690841	0	0.309159	0.480533	0.211583	0.300847	0.648887	0.0426574	0.306846
0.690665	0	0.309335	0.480295	0.211683	0.300989	0.648695	0.0426809	0.307015
0.690489	0	0.309511	0.480058	0.211782	0.30113	0.648502	0.0427044	0.307184
0.690313	0	0.309687	0.47982	0.211882	0.301272	0.64831	0.0427279	0.307353
0.690137	0	0.309863	0.479582	0.211981	0.301413	0.648118	0.0427514	0.307523
0.689961	0	0.310039	0.479345	0.212081	0.301555	0.647926	0.0427749	0.307692
0.689785	0	0.310215	0.479108	0.21218	0.301696	0.647734	0.0427984	0.307861
0.68961	0	0.31039	0.478871	0.212279	0.301837	0.647542	0.0428219	0.308029
0.689434	0	0.310566	0.478634	0.212379	0.301978	0.64735	0.0428454	0.308198
0.689258	0	0.310742	0.478397	0.212478	0.302119	0.647158	0.0428688	0.308367
0.689083	0	0.310917	0.47816	0.212577	0.30226	0.646967	0.0428923	0.308536
0.688907	0	0.311093	0.477924	0.212676	0.302401	0.646775	0.0429158	0.308705
0.688731	0	0.311269	0.477687	0.212775	0.302542	0.646583	0.0429392	0.308873
0.688556	0	0.311444	0.477451	0.212874	0.302683	0.646392	0.0429627	0.309042
0.68838	0	0.31162	0.477214	0.212973	0.302824	0.6462	0.0429861	0.309211
0.688205	0	0.311795	0.476978	0.213072	0.302965	0.646009	0.0430095	0.309379
0.688029	0	0.311971	0.476742	0.213171	0.303105	0.645817	0.0430329	0.309547
0.687854	0	0.312146	0.476506	0.21327	0.303246	0.645626	0.0430564	0.309716
0.687679	0	0.312321	0.47627	0.213369	0.303386	0.645435	0.0430798	0.309884
0.687504	0	0.312496	0.476035	0.213468	0.303527	0.645243	0.0431032	0.310053
0.687328	0	0.312672	0.475799	0.213566	0.303667	0.645052	0.0431266	0.310221
0.687153	0	0.312847	0.475563	0.213665	0.303807	0.644861	0.0431499	0.310389
0.686978	0	0.313022	0.475328	0.213764	0.303948	0.64467	0.0431733	0.310557
0.686803	0	0.313197	0.475093	0.213862	0.304088	0.644479	0.0431967	0.310725
0.686628	0	0.313372	0.474858	0.213961	0.304228	0.644288	0.0432201	0.310893
0.686453	0	0.313547	0.474623	0.214059	0.304368	0.644097	0.0432434	0.311062
0.686278	0	0.313722	0.474388	0.214158	0.304508	0.643906	0.0432668	0.311229
0.686103	0	0.313897	0.474153	0.214256	0.304647	0.643715	0.0432901	0.311397
0.685928	0	0.314072	0.473918	0.214354	0.304787	0.643525	0.0433135	0.311565
0.685753	0	0.314247	0.473684	0.214452	0.304927	0.643334	0.0433368	0.311733
0.685579	0	0.314421	0.473449	0.214551	0.305067	0.643143	0.0433601	0.311901
0.685404	0	0.314596	0.473215	0.214649	0.305206	0.642953	0.0433834	0.312069
0.685229	0	0.314771	0.472981	0.214747	0.305346	0.642762	0.0434067	0.312236
0.685055	0	0.314945	0.472747	0.214845	0.305485	0.642572	0.04343	0.312404
0.68488	0	0.31512	0.472513	0.214943	0.305625	0.642381	0.0434533	0.312572
0.684705	0	0.315295	0.472279	0.215041	0.305764	0.642191	0.0434766	0.312739
0.684531	0	0.315469	0.472045	0.215139	0.305903	0.642001	0.0434999	0.312907
0.684357	0	0.315643	0.471812	0.215237	0.306042	0.641811	0.0435232	0.313074
0.684182	0	0.315818	0.471578	0.215335	0.306181	0.64162	0.0435465	0.313241
0.684008	0	0.315992	0.471345	0.215432	0.30632	0.64143	0.0435697	0.313409
0.683833	0	0.316167	0.471111	0.21553	0.306459	0.64124	0.043593	0.313576
0.683659	0	0.316341	0.470878	0.215628	0.306598	0.64105	0.0436162	0.313743
0.683485	0	0.316515	0.470645	0.215725	0.306737	0.64086	0.0436395	0.31391
0.683311	0	0.316689	0.470412	0.215823	0.306876	0.64067	0.0436627	0.314077
0.683137	0	0.316863	0.47018	0.215921	0.307014	0.640481	0.0436859	0.314245
0.682962	0	0.317038	0.469947	0.216018	0.307153	0.640291	0.0437091	0.314412
0.682788	0	0.317212	0.469714	0.216116	0.307292	0.640101	0.0437324	0.314579
0.682614	0	0.317386	0.469482	0.216213	0.30743	0.639911	0.0437556	0.314746
0.68244	0	0.31756	0.469249	0.21631	0.307569	0.639722	0.0437788	0.314912
0.682267	0	0.317733	0.469017	0.216408	0.307707	0.639532	0.043802	0.315079
0.682093	0	0.317907	0.468785	0.216505	0.307845	0.639343	0.0438252	0.315246
0.681919	0	0.318081	0.468553	0.216602	0.307983	0.639153	0.0438483	0.315413
0.681745	0	0.318255	0.468321	0.216699	0.308121	0.638964	0.0438715	0.315579
0.681571	0	0.318429	0.468089	0.216796	0.30826	0.638775	0.0438947	0.315746
0.681398	0	0.318602	0.467858	0.216893	0.308398	0.638585	0.0439178	0.315913
0.681224	0	0.318776	0.467626	0.21699	0.308535	0.638396	0.043941	0.316079
0.68105	0	0.31895	0.467395	0.217087	0.308673	0.638207	0.0439641	0.316246
0.680877	0	0.319123	0.467163	0.217184	0.308811	0.638018	0.0439873	0.316412
0.680703	0	0.319297	0.466932	0.217281	0.308949	0.637829	0.0440104	0.316579
0.68053	0	0.31947	0.466701	0.217378	0.309087	0.63764	0.0440335	0.316745
0.680356	0	0.319644	0.46647	0.217475	0.309224	0.637451	0.0440566	0.316911
0.680183	0	0.319817	0.466239	0.217571	0.309362	0.637262	0.0440798	0.317077
0.68001	0	0.31999	0.466009	0.217668	0.309499	0.637073	0.0441029	0.317244
0.679836	0	0.320164	0.465778	0.217765	0.309636	0.636884	0.044126	0.31741
0.679663	0	0.320337	0.465547	0.217861	0.309774	0.636696	0.044149	0.317576
0.67949	0	0.32051	0.465317	0.217958	0.309911	0.636507	0.0441721	0.317742
0.679317	0	0.320683	0.465087	0.218054	0.310048	0.636318	0.0441952	0.317908
0.679143	0	0.320857	0.464857	0.218151	0.310185	0.63613	0.0442183	0.318074
0.67897	0	0.32103	0.464626	0.218247	0.310322	0.635941	0.0442413	0.31824
0.678797	0	0.321203	0.464397	0.218343	0.310459	0.635753	0.0442644	0.318406
0.678624	0	0.321376	0.464167	0.21844	0.310596	0.635564	0.0442874	0.318571
0.678451	0	0.321549	0.463937	0.218536	0.310733	0.635376	0.0443105	0.318737
0.678278	0	0.321722	0.463707	0.218632	0.31087	0.635188	0.0443335	0.318903
0.678106	0	0.321894	0.463478	0.218728	0.311007	0.635	0.0443566	0.319068
0.677933	0	0.322067	0.463248	0.218824	0.311143	0.634811	0.0443796	0.319234
0.67776	0	0.32224	0.463019	0.21892	0.31128	0.634623	0.0444026	0.3194
0.677587	0	0.322413	0.46279	0.219016	0.311416	0.634435	0.0444256	0.319565
0.677415	0	0.322585	0.462561	0.219112	0.311553	0.634247	0.0444486	0.319731
0.677242	0	0.322758	0.462332	0.219208	0.311689	0.634059	0.0444716	0.319896
0.677069	0	0.322931	0.462103	0.219304	0.311825	0.633871	0.0444946	0.320061
0.676897	0	0.323103	0.461875	0.2194	0.311962	0.633684	0.0445176	0.320227
0.676724	0	0.323276	0.461646	0.219496	0.312098	0.633496	0.0445405	0.320392
0.676552	0	0.323448	0.461418	0.219591	0.312234	0.633308	0.0445635	0.320557
0.676379	0	0.323621	0.461189	0.219687	0.31237	0.633121	0.0445865	0.320722
0.676207	0	0.323793	0.460961	0.219783	0.312506	0.632933	0.0446094	0.320887
0.676035	0	0.323965	0.460733	0.219878	0.312642	0.632745	0.0446324	0.321052
0.675862	0	0.324138	0.460505	0.219974	0.312778	0.632558	0.0446553	0.321217
0.67569	0	0.32431	0.460277	0.220069	0.312913	0.63237	0.0446782	0.321382
0.675518	0	0.324482	0.460049	0.220165	0.313049	0.632183	0.0447012	0.321547
0.675346	0	0.324654	0.459821	0.22026	0.313185	0.631996	0.0447241	0.321712
0.675174	0	0.324826	0.459594	0.220356	0.31332	0.631808	0.044747	0.321877
0.675002	0	0.324998	0.459366	0.220451	0.313456	0.631621	0.0447699	0.322042
0.67483	0	0.32517	0.459139	0.220546	0.313591	0.631434	0.0447928	0.322207
0.674658	0	0.325342	0.458912	0.220641	0.313727	0.631247	0.0448157	0.322371
0.674486	0	0.325514	0.458685	0.220736	0.313862	0.63106	0.0448386	0.322536
0.674314	0	0.325686	0.458458	0.220832	0.313997	0.630873	0.0448615	0.3227
0.674142	0	0.325858	0.458231	0.220927	0.314132	0.630686	0.0448843	0.322865
0.67397	0	0.32603	0.458004	0.221022	0.314267	0.630499	0.0449072	0.323029
0.673798	0	0.326202	0.457777	0.221117	0.314402	0.630312	0.0449301	0.323194
0.673627	0	0.326373	0.457551	0.221211	0.314537	0.630126	0.0449529	0.323358
0.673455	0	0.326545	0.457324	0.221306	0.314672	0.629939	0.0449758	0.323523
0.673283	0	0.326717	0.457098	0.221401	0.314807	0.629752	0.0449986	0.323687
0.673112	0	0.326888	0.456872	0.221496	0.314942	0.629566	0.0450214	0.323851
0.67294	0	0.32706	0.456646	0.221591	0.315077	0.629379	0.0450443	0.324015
0.672769	0	0.327231	0.45642	0.221685	0.315211	0.629193	0.0450671	0.324179
0.672597	0	0.327403	0.456194	0.22178	0.315346	0.629006	0.0450899	0.324344
0.672426	0	0.327574	0.455968	0.221875	0.31548	0.62882	0.0451127	0.324508
0.672254	0	0.327746	0.455742	0.221969	0.315615	0.628633	0.0451355	0.324672
0.672083	0	0.327917	0.455517	0.222064	0.315749	0.628447	0.0451583	0.324835
0.671912	0	0.328088	0.455291	0.222158	0.315883	0.628261	0.0451811	0.324999
0.671741	0	0.328259	0.455066	0.222252	0.316018	0.628075	0.0452038	0.325163
0.671569	0	0.328431	0.454841	0.222347	0.316152	0.627889	0.0452266	0.325327
0.671398	0	0.328602	0.454616	0.222441	0.316286	0.627703	0.0452494	0.325491
0.671227	0	0.328773	0.454391	0.222535	0.31642	0.627517	0.0452721	0.325654
0.671056	0	0.328944	0.454166	0.22263	0.316554	0.627331	0.0452949	0.325818
0.670885	0	0.329115	0.453941	0.222724	0.316688	0.627145	0.0453176	0.325982
0.670714	0	0.329286	0.453716	0.222818	0.316821	0.626959	0.0453404	0.326145
0.670543	0	0.329457	0.453492	0.222912	0.316955	0.626773	0.0453631	0.326309
0.670372	0	0.329628	0.453267	0.223006	0.317089	0.626587	0.0453858	0.326472
0.670201	0	0.329799	0.453043	0.2231	0.317223	0.626402	0.0454085	0.326636
0.670031	0	0.329969	0.452819	0.223194	0.317356	0.626216	0.0454313	0.326799
0.66986	0	0.33014	0.452595	0.223288	0.31749	0.626031	0.045454	0.326962
0.669689	0	0.330311	0.452371	0.223382	0.317623	0.625845	0.0454767	0.327126
0.669518	0	0.330482	0.452147	0.223475	0.317756	0.62566	0.0454993	0.327289
0.669348	0	0.330652	0.451923	0.223569	0.31789	0.625474	0.045522	0.327452
0.669177	0	0.330823	0.451699	0.223663	0.318023	0.625289	0.0455447	0.327615
0.669007	0	0.330993	0.451476	0.223757	0.318156	0.625104	0.0455674	0.327778
0.668836	0	0.331164	0.451252	0.22385	0.318289	0.624918	0.04559	0.327941
0.668666	0	0.331334	0.451029	0.223944	0.318422	0.624733	0.0456127	0.328104
0.668495	0	0.331505	0.450806	0.224037	0.318555	0.624548	0.0456354	0.328267
0.668325	0	0.331675	0.450583	0.224131	0.318688	0.624363	0.045658	0.32843
0.668155	0	0.331845	0.45036	0.224224	0.318821	0.624178	0.0456806	0.328593
0.667984	0	0.332016	0.450137	0.224318	0.318954	0.623993	0.0457033	0.328756
0.667814	0	0.332186	0.449914	0.224411	0.319086	0.623808	0.0457259	0.328918
0.667644	0	0.332356	0.449691	0.224504	0.319219	0.623623	0.0457485	0.329081
0.667474	0	0.332526	0.449469	0.224597	0.319352	0.623439	0.0457711	0.329244
0.667304	0	0.332696	0.449246	0.224691	0.319484	0.623254	0.0457937	0.329406
0.667134	0	0.332866	0.449024	0.224784	0.319617	0.623069	0.0458163	0.329569
0.666963	0	0.333037	0.448802	0.224877	0.319749	0.622885	0.0458389	0.329731
0.666794	0	0.333206	0.44858	0.22497	0.319881	0.6227	0.0458615	0.329894
0.666624	0	0.333376	0.448358	0.225063	0.320014	0.622515	0.0458841	0.330056
0.666454	0	0.333546	0.448136	0.225156	0.320146	0.622331	0.0459066	0.330218
0.666284	0	0.333716	0.447914	0.225249	0.320278	0.622147	0.0459292	0.330381
0.666114	0	0.333886	0.447692	0.225342	0.32041	0.621962	0.0459517	0.330543
0.665944	0	0.334056	0.447471	0.225434	0.320542	0.621778	0.0459743	0.330705
0.665775	0	0.334225	0.447249	0.225527	0.320674	0.621594	0.0459968	0.330867
0.665605	0	0.334395	0.447028	0.22562	0.320806	0.62141	0.0460194	0.331029
0.665435	0	0.334565	0.446807	0.225713	0.320937	0.621225	0.0460419	0.331192
0.665266	0	0.334734	0.446586	0.225805	0.321069	0.621041	0.0460644	0.331354
0.665096	0	0.334904	0.446365	0.225898	0.321201	0.620857	0.0460869	0.331515
0.664927	0	0.335073	0.446144	0.22599	0.321332	0.620673	0.0461095	0.331677
0.664757	0	0.335243	0.445923	0.226083	0.321464	0.620489	0.046132	0.331839
0.664588	0	0.335412	0.445702	0.226175	0.321595	0.620306	0.0461545	0.332001
0.664418	0	0.335582	0.445482	0.226268	0.321727	0.620122	0.0461769	0.332163
0.664249	0	0.335751	0.445261	0.22636	0.321858	0.619938	0.0461994	0.332325
0.66408	0	0.33592	0.445041	0.226453	0.321989	0.619754	0.0462219	0.332486
0.66391	0	0.33609	0.44482	0.226545	0.322121	0.619571	0.0462444	0.332648
0.663741	0	0.336259	0.4446	0.226637	0.322252	0.619387	0.0462668	0.332809
0.663572	0	0.336428	0.44438	0.226729	0.322383	0.619204	0.0462893	0.332971
0.663403	0	0.336597	0.44416	0.226821	0.322514	0.61902	0.0463117	0.333132
0.663234	0	0.336766	0.443941	0.226913	0.322645	0.618837	0.0463342	0.333294
0.663065	0	0.336935	0.443721	0.227006	0.322776	0.618653	0.0463566	0.333455
0.662896	0	0.337104	0.443501	0.227098	0.322907	0.61847	0.0463791	0.333617
0.662727	0	0.337273	0.443282	0.227189	0.323037	0.618287	0.0464015	0.333778
0.662558	0	0.337442	0.443062	0.227281	0.323168	0.618103	0.0464239	0.333939
0.662389	0	0.337611	0.442843	0.227373	0.323299	0.61792	0.0464463	0.3341
0.66222	0	0.33778	0.442624	0.227465	0.323429	0.617737	0.0464687	0.334262
0.662052	0	0.337948	0.442405	0.227557	0.32356	0.617554	0.0464911	0.334423
0.661883	0	0.338117	0.442186	0.227649	0.32369	0.617371	0.0465135	0.334584
0.661714	0	0.338286	0.441967	0.22774	0.32382	0.617188	0.0465359	0.334745
0.661546	0	0.338454	0.441748	0.227832	0.323951	0.617005	0.0465582	0.334906
0.661377	0	0.338623	0.44153	0.227924	0.324081	0.616823	0.0465806	0.335067
0.661208	0	0.338792	0.441311	0.228015	0.324211	0.61664	0.046603	0.335227
0.66104	0	0.33896	0.441093	0.228107	0.324341	0.616457	0.0466253	0.335388
0.660871	0	0.339129	0.440874	0.228198	0.324471	0.616274	0.0466477	0.335549
0.660703	0	0.339297	0.440656	0.228289	0.324601	0.616092	0.04667	0.33571
0.660535	0	0.339465	0.440438	0.228381	0.324731	0.615909	0.0466924	0.33587
0.660366	0	0.339634	0.44022	0.228472	0.324861	0.615727	0.0467147	0.336031
0.660198	0	0.339802	0.440002	0.228563	0.324991	0.615544	0.046737	0.336192
0.66003	0	0.33997	0.439785	0.228655	0.325121	0.615362	0.0467593	0.336352
0.659862	0	0.340138	0.439567	0.228746	0.32525	0.61518	0.0467816	0.336513
0.659693	0	0.340307	0.439349	0.228837	0.32538	0.614997	0.046804	0.336673
0.659525	0	0.340475	0.439132	0.228928	0.325509	0.614815	0.0468263	0.336833
0.659357	0	0.340643	0.438915	0.229019	0.325639	0.614633	0.0468485	0.336994
0.659189	0	0.340811	0.438697	0.22911	0.325768	0.614451	0.0468708	0.337154
0.659021	0	0.340979	0.43848	0.229201	0.325897	0.614269	0.0468931	0.337314
0.658853	0	0.341147	0.438263	0.229292	0.326027	0.614087	0.0469154	0.337474
0.658685	0	0.341315	0.438046	0.229383	0.326156	0.613905	0.0469376	0.337635
0.658517	0	0.341483	0.43783	0.229474	0.326285	0.613723	0.0469599	0.337795
0.65835	0	0.34165	0.437613	0.229564	0.326414	0.613541	0.0469821	0.337955
0.658182	0	0.341818	0.437396	0.229655	0.326543	0.613359	0.0470044	0.338115
0.658014	0	0.341986	0.43718	0.229746	0.326672	0.613177	0.0470266	0.338275
0.657846	0	0.342154	0.436963	0.229837	0.326801	0.612996	0.0470489	0.338435
0.657679	0	0.342321	0.436747	0.229927	0.32693	0.612814	0.0470711	0.338595
0.657511	0	0.342489	0.436531	0.230018	0.327059	0.612632	0.0470933	0.338754
0.657343	0	0.342657	0.436315	0.230108	0.327187	0.612451	0.0471155	0.338914
0.657176	0	0.342824	0.436099	0.230199	0.327316	0.612269	0.0471377	0.339074
0.657008	0	0.342992	0.435883	0.230289	0.327445	0.612088	0.0471599	0.339234
0.656841	0	0.343159	0.435667	0.230379	0.327573	0.611907	0.0471821	0.339393
0.656674	0	0.343326	0.435452	0.23047	0.327701	0.611725	0.0472043	0.339553
0.656506	0	0.343494	0.435236	0.23056	0.32783	0.611544	0.0472265	0.339712
0.656339	0	0.343661	0.435021	0.23065	0.327958	0.611363	0.0472486	0.339872
0.656172	0	0.343828	0.434806	0.230741	0.328086	0.611182	0.0472708	0.340031
0.656004	0	0.343996	0.43459	0.230831	0.328215	0.611001	0.047293	0.340191
0.655837	0	0.344163	0.434375	0.230921	0.328343	0.61082	0.0473151	0.34035
0.65567	0	0.34433	0.43416	0.231011	0.328471	0.610639	0.0473373	0.340509
0.655503	0	0.344497	0.433946	0.231101	0.328599	0.610458	0.0473594	0.340668
0.655336	0	0.344664	0.433731	0.231191	0.328727	0.610277	0.0473815	0.340828
0.655169	0	0.344831	0.433516	0.231281	0.328855	0.610096	0.0474037	0.340987
0.655002	0	0.344998	0.433302	0.231371	0.328982	0.609915	0.0474258	0.341146
0.654835	0	0.345165	0.433087	0.231461	0.32911	0.609734	0.0474479	0.341305
0.654668	0	0.345332	0.432873	0.23155	0.329238	0.609554	0.04747	0.341464
0.654501	0	0.345499	0.432659	0.23164	0.329365	0.609373	0.0474921	0.341623
0.654335	0	0.345665	0.432444	0.23173	0.329493	0.609193	0.0475142	0.341782
0.654168	0	0.345832	0.43223	0.231819	0.32962	0.609012	0.0475363	0.341941
0.654001	0	0.345999	0.432016	0.231909	0.329748	0.608832	0.0475584	0.3421
0.653834	0	0.346166	0.431803	0.231999	0.329875	0.608651	0.0475804	0.342258
0.653668	0	0.346332	0.431589	0.232088	0.330003	0.608471	0.0476025	0.342417
0.653501	0	0.346499	0.431375	0.232178	0.33013	0.608291	0.0476246	0.342576
0.653335	0	0.346665	0.431162	0.232267	0.330257	0.60811	0.0476466	0.342734
0.653168	0	0.346832	0.430948	0.232357	0.330384	0.60793	0.0476687	0.342893
0.653002	0	0.346998	0.430735	0.232446	0.330511	0.60775	0.0476907	0.343052
0.652835	0	0.347165	0.430522	0.232535	0.330638	0.60757	0.0477127	0.34321
0.652669	0	0.347331	0.430309	0.232624	0.330765	0.60739	0.0477348	0.343369
0.652502	0	0.347498	0.430096	0.232714	0.330892	0.60721	0.0477568	0.343527
0.652336	0	0.347664	0.429883	0.232803	0.331019	0.60703	0.0477788	0.343685
0.65217	0	0.34783	0.42967	0.232892	0.331145	0.60685	0.0478008	0.343844
0.652004	0	0.347996	0.429458	0.232981	0.331272	0.60667	0.0478228	0.344002
0.651838	0	0.348162	0.429245	0.23307	0.331399	0.60649	0.0478448	0.34416
0.651671	0	0.348329	0.429033	0.233159	0.331525	0.606311	0.0478668	0.344318
0.651505	0	0.348495	0.42882	0.233248	0.331652	0.606131	0.0478888	0.344476
0.651339	0	0.348661	0.428608	0.233337	0.331778	0.605952	0.0479108	0.344634
0.651173	0	0.348827	0.428396	0.233426	0.331905	0.605772	0.0479327	0.344792
0.651007	0	0.348993	0.428184	0.233515	0.332031	0.605592	0.0479547	0.34495
0.650841	0	0.349159	0.427972	0.233603	0.332157	0.605413	0.0479766	0.345108
0.650676	0	0.349324	0.42776	0.233692	0.332283	0.605234	0.0479986	0.345266
0.65051	0	0.34949	0.427549	0.233781	0.332409	0.605054	0.0480205	0.345424
0.650344	0	0.349656	0.427337	0.23387	0.332535	0.604875	0.0480425	0.345582
0.650178	0	0.349822	0.427126	0.233958	0.332661	0.604696	0.0480644	0.34574
0.650013	0	0.349987	0.426914	0.234047	0.332787	0.604517	0.0480863	0.345897
0.649847	0	0.350153	0.426703	0.234135	0.332913	0.604337	0.0481082	0.346055
0.649681	0	0.350319	0.426492	0.234224	0.333039	0.604158	0.0481302	0.346213
0.649516	0	0.350484	0.426281	0.234312	0.333165	0.603979	0.0481521	0.34637
0.64935	0	0.35065	0.42607	0.234401	0.33329	0.6038	0.048174	0.346528
0.649185	0	0.350815	0.425859	0.234489	0.333416	0.603621	0.0481958	0.346685
0.649019	0	0.350981	0.425648	0.234577	0.333542	0.603443	0.0482177	0.346843
0.648854	0	0.351146	0.425437	0.234665	0.333667	0.603264	0.0482396	0.347
0.648688	0	0.351312	0.425227	0.234754	0.333792	0.603085	0.0482615	0.347157
0.648523	0	0.351477	0.425016	0.234842	0.333918	0.602906	0.0482833	0.347315
0.648358	0	0.351642	0.424806	0.23493	0.334043	0.602728	0.0483052	0.347472
0.648193	0	0.351807	0.424596	0.235018	0.334168	0.602549	0.0483271	0.347629
0.648027	0	0.351973	0.424386	0.235106	0.334294	0.602371	0.0483489	0.347786
0.647862	0	0.352138	0.424176	0.235194	0.334419	0.602192	0.0483707	0.347943
0.647697	0	0.352303	0.423966	0.235282	0.334544	0.602014	0.0483926	0.3481
0.647532	0	0.352468	0.423756	0.23537	0.334669	0.601835	0.0484144	0.348257
0.647367	0	0.352633	0.423546	0.235458	0.334794	0.601657	0.0484362	0.348414
0.647202	0	0.352798	0.423336	0.235546	0.334919	0.601479	0.048458	0.348571
0.647037	0	0.352963	0.423127	0.235633	0.335043	0.6013	0.0484798	0.348728
0.646872	0	0.353128	0.422918	0.235721	0.335168	0.601122	0.0485016	0.348885
0.646707	0	0.353293	0.422708	0.235809	0.335293	0.600944	0.0485234	0.349042
0.646543	0	0.353457	0.422499	0.235896	0.335417	0.600766	0.0485452	0.349198
0.646378	0	0.353622	0.42229	0.235984	0.335542	0.600588	0.048567	0.349355
0.646213	0	0.353787	0.422081	0.236072	0.335666	0.60041	0.0485888	0.349512
0.646048	0	0.353952	0.421872	0.236159	0.335791	0.600232	0.0486105	0.349668
0.645884	0	0.354116	0.421663	0.236247	0.335915	0.600054	0.0486323	0.349825
0.645719	0	0.354281	0.421455	0.236334	0.33604	0.599877	0.0486541	0.349981
0.645554	0	0.354446	0.421246	0.236421	0.336164	0.599699	0.0486758	0.350138
0.64539	0	0.35461	0.421038	0.236509	0.336288	0.599521	0.0486976	0.350294
0.645225	0	0.354775	0.420829	0.236596	0.336412	0.599343	0.0487193	0.35045
0.645061	0	0.354939	0.420621	0.236683	0.336536	0.599166	0.048741	0.350607
0.644897	0	0.355103	0.420413	0.236771	0.33666	0.598988	0.0487627	0.350763
0.644732	0	0.355268	0.420205	0.236858	0.336784	0.598811	0.0487845	0.350919
0.644568	0	0.355432	0.419997	0.236945	0.336908	0.598633	0.0488062	0.351075
0.644404	0	0.355596	0.419789	0.237032	0.337032	0.598456	0.0488279	0.351231
0.644239	0	0.355761	0.419581	0.237119	0.337156	0.598279	0.0488496	0.351388
0.644075	0	0.355925	0.419373	0.237206	0.337279	0.598101	0.0488713	0.351544
0.643911	0	0.356089	0.419166	0.237293	0.337403	0.597924	0.0488929	0.3517
0.643747	0	0.356253	0.418958	0.23738	0.337526	0.597747	0.0489146	0.351855
0.643583	0	0.356417	0.418751	0.237467	0.33765	0.59757	0.0489363	0.352011
0.643419	0	0.356581	0.418544	0.237553	0.337773	0.597393	0.048958	0.352167
0.643255	0	0.356745	0.418337	0.23764	0.337897	0.597216	0.0489796	0.352323
0.643091	0	0.356909	0.41813	0.237727	0.33802	0.597039	0.0490013	0.352479
0.642927	0	0.357073	0.417923	0.237814	0.338143	0.596862	0.0490229	0.352634
0.642763	0	0.357237	0.417716	0.2379	0.338267	0.596685	0.0490446	0.35279
0.642599	0	0.357401	0.417509	0.237987	0.33839	0.596508	0.0490662	0.352946
0.642436	0	0.357564	0.417302	0.238074	0.338513	0.596331	0.0490878	0.353101
0.642272	0	0.357728	0.417096	0.23816	0.338636	0.596155	0.0491094	0.353257
0.642108	0	0.357892	0.41689	0.238247	0.338759	0.595978	0.0491311	0.353412
0.641945	0	0.358055	0.416683	0.238333	0.338882	0.595802	0.0491527	0.353568
0.641781	0	0.358219	0.416477	0.238419	0.339005	0.595625	0.0491743	0.353723
0.641617	0	0.358383	0.416271	0.238506	0.339127	0.595449	0.0491959	0.353878
0.641454	0	0.358546	0.416065	0.238592	0.33925	0.595272	0.0492174	0.354034
0.64129	0	0.35871	0.415859	0.238678	0.339373	0.595096	0.049239	0.354189
0.641127	0	0.358873	0.415653	0.238765	0.339495	0.594919	0.0492606	0.354344
0.640964	0	0.359036	0.415447	0.238851	0.339618	0.594743	0.0492822	0.354499
0.6408	0	0.3592	0.415242	0.238937	0.33974	0.594567	0.0493037	0.354654
0.640637	0	0.359363	0.415036	0.239023	0.339863	0.594391	0.0493253	0.354809
0.640474	0	0.359526	0.414831	0.239109	0.339985	0.594215	0.0493468	0.354964
0.64031	0	0.35969	0.414626	0.239195	0.340108	0.594038	0.0493684	0.355119
0.640147	0	0.359853	0.41442	0.239281	0.34023	0.593862	0.0493899	0.355274
0.639984	0	0.360016	0.414215	0.239367	0.340352	0.593686	0.0494115	0.355429
0.639821	0	0.360179	0.41401	0.239453	0.340474	0.593511	0.049433	0.355584
0.639658	0	0.360342	0.413805	0.239539	0.340596	0.593335	0.0494545	0.355739
0.639495	0	0.360505	0.413601	0.239624	0.340718	0.593159	0.049476	0.355894
0.639332	0	0.360668	0.413396	0.23971	0.34084	0.592983	0.0494975	0.356048
0.639169	0	0.360831	0.413191	0.239796	0.340962	0.592807	0.049519	0.356203
0.639006	0	0.360994	0.412987	0.239882	0.341084	0.592632	0.0495405	0.356357
0.638843	0	0.361157	0.412782	0.239967	0.341205	0.592456	0.049562	0.356512
0.63868	0	0.36132	0.412578	0.240053	0.341327	0.592281	0.0495835	0.356667
0.638518	0	0.361482	0.412374	0.240138	0.341449	0.592105	0.0496049	0.356821
0.638355	0	0.361645	0.41217	0.240224	0.34157	0.59193	0.0496264	0.356975
0.638192	0	0.361808	0.411966	0.240309	0.341692	0.591754	0.0496479	0.35713
0.63803	0	0.36197	0.411762	0.240395	0.341813	0.591579	0.0496693	0.357284
0.637867	0	0.362133	0.411558	0.24048	0.341935	0.591404	0.0496908	0.357438
0.637704	0	0.362296	0.411355	0.240565	0.342056	0.591228	0.0497122	0.357593
0.637542	0	0.362458	0.411151	0.240651	0.342177	0.591053	0.0497337	0.357747
0.637379	0	0.362621	0.410947	0.240736	0.342299	0.590878	0.0497551	0.357901
0.637217	0	0.362783	0.410744	0.240821	0.34242	0.590703	0.0497765	0.358055
0.637055	0	0.362945	0.410541	0.240906	0.342541	0.590528	0.0497979	0.358209
0.636892	0	0.363108	0.410338	0.240992	0.342662	0.590353	0.0498193	0.358363
0.63673	0	0.36327	0.410135	0.241077	0.342783	0.590178	0.0498407	0.358517
0.636568	0	0.363432	0.409932	0.241162	0.342904	0.590003	0.0498621	0.358671
0.636405	0	0.363595	0.409729	0.241247	0.343025	0.589828	0.0498835	0.358825
0.636243	0	0.363757	0.409526	0.241332	0.343145	0.589654	0.0499049	0.358979
0.636081	0	0.363919	0.409323	0.241416	0.343266	0.589479	0.0499263	0.359132
0.635919	0	0.364081	0.409121	0.241501	0.343387	0.589304	0.0499477	0.359286
0.635757	0	0.364243	0.408918	0.241586	0.343507	0.58913	0.049969	0.35944
0.635595	0	0.364405	0.408716	0.241671	0.343628	0.588955	0.0499904	0.359594
0.635433	0	0.364567	0.408513	0.241756	0.343748	0.58878	0.0500117	0.359747
0.635271	0	0.364729	0.408311	0.24184	0.343869	0.588606	0.0500331	0.359901
0.635109	0	0.364891	0.408109	0.241925	0.343989	0.588432	0.0500544	0.360054
0.634947	0	0.365053	0.407907	0.24201	0.34411	0.588257	0.0500758	0.360208
0.634785	0	0.365215	0.407705	0.242094	0.34423	0.588083	0.0500971	0.360361
0.634624	0	0.365376	0.407504	0.242179	0.34435	0.587909	0.0501184	0.360514
0.634462	0	0.365538	0.407302	0.242263	0.34447	0.587734	0.0501397	0.360668
0.6343	0	0.3657	0.4071	0.242348	0.34459	0.58756	0.050161	0.360821
0.634139	0	0.365861	0.406899	0.242432	0.34471	0.587386	0.0501823	0.360974
0.633977	0	0.366023	0.406697	0.242517	0.34483	0.587212	0.0502036	0.361127
0.633815	0	0.366185	0.406496	0.242601	0.34495	0.587038	0.0502249	0.361281
0.633654	0	0.366346	0.406295	0.242685	0.34507	0.586864	0.0502462	0.361434
0.633492	0	0.366508	0.406094	0.242769	0.34519	0.58669	0.0502675	0.361587
0.633331	0	0.366669	0.405893	0.242854	0.345309	0.586516	0.0502887	0.36174
0.633169	0	0.366831	0.405692	0.242938	0.345429	0.586343	0.05031	0.361893
0.633008	0	0.366992	0.405491	0.243022	0.345549	0.586169	0.0503313	0.362046
0.632847	0	0.367153	0.405291	0.243106	0.345668	0.585995	0.0503525	0.362198
0.632685	0	0.367315	0.40509	0.24319	0.345788	0.585822	0.0503738	0.362351
0.632524	0	0.367476	0.40489	0.243274	0.345907	0.585648	0.050395	0.362504
0.632363	0	0.367637	0.404689	0.243358	0.346027	0.585474	0.0504162	0.362657
0.632202	0	0.367798	0.404489	0.243442	0.346146	0.585301	0.0504375	0.362809
0.632041	0	0.367959	0.404289	0.243526	0.346265	0.585128	0.0504587	0.362962
0.63188	0	0.36812	0.404089	0.24361	0.346384	0.584954	0.0504799	0.363115
0.631719	0	0.368281	0.403889	0.243693	0.346503	0.584781	0.0505011	0.363267
0.631558	0	0.368442	0.403689	0.243777	0.346623	0.584608	0.0505223	0.36342
0.631397	0	0.368603	0.403489	0.243861	0.346742	0.584434	0.0505435	0.363572
0.631236	0	0.368764	0.403289	0.243944	0.34686	0.584261	0.0505647	0.363725
0.631075	0	0.368925	0.40309	0.244028	0.346979	0.584088	0.0505859	0.363877
0.630914	0	0.369086	0.40289	0.244112	0.347098	0.583915	0.0506071	0.364029
0.630753	0	0.369247	0.402691	0.244195	0.347217	0.583742	0.0506282	0.364182
0.630593	0	0.369407	0.402491	0.244279	0.347336	0.583569	0.0506494	0.364334
0.630432	0	0.369568	0.402292	0.244362	0.347454	0.583396	0.0506705	0.364486
0.630271	0	0.369729	0.402093	0.244446	0.347573	0.583223	0.0506917	0.364638
0.630111	0	0.369889	0.401894	0.244529	0.347692	0.58305	0.0507128	0.36479
0.62995	0	0.37005	0.401695	0.244612	0.34781	0.582878	0.050734	0.364942
0.629789	0	0.370211	0.401496	0.244696	0.347928	0.582705	0.0507551	0.365094
0.629629	0	0.370371	0.401298	0.244779	0.348047	0.582532	0.0507762	0.365246
0.629468	0	0.370532	0.401099	0.244862	0.348165	0.58236	0.0507974	0.365398
0.629308	0	0.370692	0.400901	0.244945	0.348283	0.582187	0.0508185	0.36555
0.629148	0	0.370852	0.400702	0.245028	0.348402	0.582015	0.0508396	0.365702
0.628987	0	0.371013	0.400504	0.245111	0.34852	0.581842	0.0508607	0.365854
0.628827	0	0.371173	0.400306	0.245194	0.348638	0.58167	0.0508818	0.366005
0.628667	0	0.371333	0.400108	0.245277	0.348756	0.581497	0.0509029	0.366157
0.628506	0	0.371494	0.39991	0.24536	0.348874	0.581325	0.0509239	0.366309
0.628346	0	0.371654	0.399712	0.245443	0.348992	0.581153	0.050945	0.36646
0.628186	0	0.371814	0.399514	0.245526	0.349109	0.580981	0.0509661	0.366612
0.628026	0	0.371974	0.399316	0.245609	0.349227	0.580808	0.0509872	0.366764
0.627866	0	0.372134	0.399118	0.245692	0.349345	0.580636	0.0510082	0.366915
0.627706	0	0.372294	0.398921	0.245775	0.349463	0.580464	0.0510293	0.367066
0.627546	0	0.372454	0.398724	0.245857	0.34958	0.580292	0.0510503	0.367218
0.627386	0	0.372614	0.398526	0.24594	0.349698	0.58012	0.0510714	0.367369
0.627226	0	0.372774	0.398329	0.246023	0.349815	0.579948	0.0510924	0.36752
0.627066	0	0.372934	0.398132	0.246105	0.349933	0.579777	0.0511134	0.367672
0.626907	0	0.373093	0.397935	0.246188	0.35005	0.579605	0.0511344	0.367823
0.626747	0	0.373253	0.397738	0.24627	0.350167	0.579433	0.0511554	0.367974
0.626587	0	0.373413	0.397541	0.246353	0.350285	0.579261	0.0511765	0.368125
0.626427	0	0.373573	0.397344	0.246435	0.350402	0.57909	0.0511975	0.368276
0.626268	0	0.373732	0.397148	0.246517	0.350519	0.578918	0.0512184	0.368427
0.626108	0	0.373892	0.396951	0.2466	0.350636	0.578747	0.0512394	0.368578
0.625949	0	0.374051	0.396755	0.246682	0.350753	0.578575	0.0512604	0.368729
0.625789	0	0.374211	0.396558	0.246764	0.35087	0.578404	0.0512814	0.36888
0.62563	0	0.37437	0.396362	0.246847	0.350987	0.578232	0.0513024	0.369031
0.62547	0	0.37453	0.396166	0.246929	0.351104	0.578061	0.0513233	0.369182
0.625311	0	0.374689	0.39597	0.247011	0.351221	0.57789	0.0513443	0.369332
0.625151	0	0.374849	0.395774	0.247093	0.351337	0.577718	0.0513652	0.369483
0.624992	0	0.375008	0.395578	0.247175	0.351454	0.577547	0.0513862	0.369634
0.624833	0	0.375167	0.395382	0.247257	0.351571	0.577376	0.0514071	0.369784
0.624673	0	0.375327	0.395186	0.247339	0.351687	0.577205	0.0514281	0.369935
0.624514	0	0.375486	0.394991	0.247421	0.351804	0.577034	0.051449	0.370086
0.624355	0	0.375645	0.394795	0.247503	0.35192	0.576863	0.0514699	0.370236
0.624196	0	0.375804	0.3946	0.247585	0.352037	0.576692	0.0514908	0.370386
0.624037	0	0.375963	0.394405	0.247667	0.352153	0.576521	0.0515117	0.370537
0.623878	0	0.376122	0.394209	0.247748	0.352269	0.57635	0.0515326	0.370687
0.623719	0	0.376281	0.394014	0.24783	0.352385	0.57618	0.0515535	0.370838
0.62356	0	0.37644	0.393819	0.247912	0.352502	0.576009	0.0515744	0.370988
0.623401	0	0.376599	0.393624	0.247993	0.352618	0.575838	0.0515953	0.371138
0.623242	0	0.376758	0.39343	0.248075	0.352734	0.575667	0.0516162	0.371288
0.623083	0	0.376917	0.393235	0.248157	0.35285	0.575497	0.051637	0.371438
0.622924	0	0.377076	0.39304	0.248238	0.352966	0.575326	0.0516579	0.371588
0.622766	0	0.377234	0.392846	0.24832	0.353082	0.575156	0.0516788	0.371738
0.622607	0	0.377393	0.392651	0.248401	0.353197	0.574985	0.0516996	0.371888
0.622448	0	0.377552	0.392457	0.248483	0.353313	0.574815	0.0517205	0.372038
0.62229	0	0.37771	0.392263	0.248564	0.353429	0.574645	0.0517413	0.372188
0.622131	0	0.377869	0.392069	0.248645	0.353544	0.574474	0.0517621	0.372338
0.621973	0	0.378027	0.391875	0.248727	0.35366	0.574304	0.051783	0.372488
0.621814	0	0.378186	0.391681	0.248808	0.353776	0.574134	0.0518038	0.372638
0.621656	0	0.378344	0.391487	0.248889	0.353891	0.573964	0.0518246	0.372787
0.621497	0	0.378503	0.391293	0.24897	0.354006	0.573794	0.0518454	0.372937
0.621339	0	0.378661	0.391099	0.249051	0.354122	0.573624	0.0518662	0.373087
0.62118	0	0.37882	0.390906	0.249132	0.354237	0.573454	0.051887	0.373236
0.621022	0	0.378978	0.390712	0.249213	0.354352	0.573284	0.0519078	0.373386
0.620864	0	0.379136	0.390519	0.249295	0.354468	0.573114	0.0519286	0.373535
0.620706	0	0.379294	0.390326	0.249375	0.354583	0.572944	0.0519494	0.373685
0.620547	0	0.379453	0.390133	0.249456	0.354698	0.572775	0.0519701	0.373834
0.620389	0	0.379611	0.38994	0.249537	0.354813	0.572605	0.0519909	0.373984
0.620231	0	0.379769	0.389747	0.249618	0.354928	0.572435	0.0520117	0.374133
0.620073	0	0.379927	0.389554	0.249699	0.355043	0.572266	0.0520324	0.374282
0.619915	0	0.380085	0.389361	0.24978	0.355158	0.572096	0.0520532	0.374432
0.619757	0	0.380243	0.389168	0.24986	0.355272	0.571926	0.0520739	0.374581
0.619599	0	0.380401	0.388976	0.249941	0.355387	0.571757	0.0520947	0.37473
0.619441	0	0.380559	0.388783	0.250022	0.355502	0.571588	0.0521154	0.374879
0.619283	0	0.380717	0.388591	0.250102	0.355616	0.571418	0.0521361	0.375028
0.619125	0	0.380875	0.388398	0.250183	0.355731	0.571249	0.0521568	0.375177
0.618968	0	0.381032	0.388206	0.250264	0.355845	0.57108	0.0521775	0.375326
0.61881	0	0.38119	0.388014	0.250344	0.35596	0.57091	0.0521982	0.375475
0.618652	0	0.381348	0.387822	0.250424	0.356074	0.570741	0.0522189	0.375624
0.618495	0	0.381505	0.38763	0.250505	0.356189	0.570572	0.0522396	0.375773
0.618337	0	0.381663	0.387438	0.250585	0.356303	0.570403	0.0522603	0.375922
0.618179	0	0.381821	0.387246	0.250666	0.356417	0.570234	0.052281	0.37607
0.618022	0	0.381978	0.387055	0.250746	0.356531	0.570065	0.0523017	0.376219
0.617864	0	0.382136	0.386863	0.250826	0.356645	0.569896	0.0523223	0.376368
0.617707	0	0.382293	0.386672	0.250906	0.356759	0.569727	0.052343	0.376516
0.617549	0	0.382451	0.38648	0.250987	0.356873	0.569558	0.0523637	0.376665
0.617392	0	0.382608	0.386289	0.251067	0.356987	0.56939	0.0523843	0.376813
0.617235	0	0.382765	0.386098	0.251147	0.357101	0.569221	0.052405	0.376962
0.617077	0	0.382923	0.385907	0.251227	0.357215	0.569052	0.0524256	0.37711
0.61692	0	0.38308	0.385716	0.251307	0.357329	0.568884	0.0524462	0.377259
0.616763	0	0.383237	0.385525	0.251387	0.357443	0.568715	0.0524668	0.377407
0.616606	0	0.383394	0.385334	0.251467	0.357556	0.568547	0.0524875	0.377555
0.616449	0	0.383551	0.385143	0.251547	0.35767	0.568378	0.0525081	0.377704
0.616291	0	0.383709	0.384953	0.251626	0.357783	0.56821	0.0525287	0.377852
0.616134	0	0.383866	0.384762	0.251706	0.357897	0.568041	0.0525493	0.378
0.615977	0	0.384023	0.384572	0.251786	0.35801	0.567873	0.0525699	0.378148
0.61582	0	0.38418	0.384382	0.251866	0.358124	0.567705	0.0525905	0.378296
0.615663	0	0.384337	0.384191	0.251946	0.358237	0.567537	0.0526111	0.378444
0.615507	0	0.384493	0.384001	0.252025	0.35835	0.567368	0.0526316	0.378592
0.61535	0	0.38465	0.383811	0.252105	0.358463	0.5672	0.0526522	0.37874
0.615193	0	0.384807	0.383621	0.252184	0.358577	0.567032	0.0526728	0.378888
0.615036	0	0.384964	0.383431	0.252264	0.35869	0.566864	0.0526933	0.379036
0.614879	0	0.385121	0.383242	0.252343	0.358803	0.566696	0.0527139	0.379184
0.614723	0	0.385277	0.383052	0.252423	0.358916	0.566528	0.0527344	0.379332
0.614566	0	0.385434	0.382862	0.252502	0.359029	0.56636	0.052755	0.37948
0.614409	0	0.385591	0.382673	0.252582	0.359142	0.566193	0.0527755	0.379627
0.614253	0	0.385747	0.382483	0.252661	0.359254	0.566025	0.052796	0.379775
0.614096	0	0.385904	0.382294	0.25274	0.359367	0.565857	0.0528165	0.379923
0.61394	0	0.38606	0.382105	0.25282	0.35948	0.565689	0.0528371	0.38007
0.613783	0	0.386217	0.381916	0.252899	0.359592	0.565522	0.0528576	0.380218
0.613627	0	0.386373	0.381727	0.252978	0.359705	0.565354	0.0528781	0.380365
0.61347	0	0.38653	0.381538	0.253057	0.359818	0.565187	0.0528986	0.380513
0.613314	0	0.386686	0.381349	0.253136	0.35993	0.565019	0.0529191	0.38066
0.613158	0	0.386842	0.38116	0.253215	0.360043	0.564852	0.0529395	0.380807
0.613001	0	0.386999	0.380972	0.253294	0.360155	0.564684	0.05296	0.380955
0.612845	0	0.387155	0.380783	0.253373	0.360267	0.564517	0.0529805	0.381102
0.612689	0	0.387311	0.380595	0.253452	0.360379	0.56435	0.053001	0.381249
0.612533	0	0.387467	0.380406	0.253531	0.360492	0.564183	0.0530214	0.381396
0.612377	0	0.387623	0.380218	0.25361	0.360604	0.564015	0.0530419	0.381543
0.612221	0	0.387779	0.38003	0.253689	0.360716	0.563848	0.0530623	0.381691
0.612065	0	0.387935	0.379842	0.253768	0.360828	0.563681	0.0530828	0.381838
0.611909	0	0.388091	0.379654	0.253847	0.36094	0.563514	0.0531032	0.381985
0.611753	0	0.388247	0.379466	0.253925	0.361052	0.563347	0.0531236	0.382132
0.611597	0	0.388403	0.379278	0.254004	0.361164	0.56318	0.0531441	0.382278
0.611441	0	0.388559	0.37909	0.254083	0.361276	0.563013	0.0531645	0.382425
0.611285	0	0.388715	0.378903	0.254161	0.361387	0.562847	0.0531849	0.382572
0.611129	0	0.388871	0.378715	0.25424	0.361499	0.56268	0.0532053	0.382719
0.610974	0	0.389026	0.378528	0.254318	0.361611	0.562513	0.0532257	0.382866
0.610818	0	0.389182	0.378341	0.254397	0.361722	0.562346	0.0532461	0.383012
0.610662	0	0.389338	0.378153	0.254475	0.361834	0.56218	0.0532665	0.383159
0.610507	0	0.389493	0.377966	0.254554	0.361945	0.562013	0.0532869	0.383306
0.610351	0	0.389649	0.377779	0.254632	0.362057	0.561847	0.0533072	0.383452
0.610195	0	0.389805	0.377592	0.25471	0.362168	0.56168	0.0533276	0.383599
0.61004	0	0.38996	0.377405	0.254789	0.362279	0.561514	0.053348	0.383745
0.609884	0	0.390116	0.377218	0.254867	0.362391	0.561347	0.0533683	0.383892
0.609729	0	0.390271	0.377032	0.254945	0.362502	0.561181	0.0533887	0.384038
0.609574	0	0.390426	0.376845	0.255023	0.362613	0.561015	0.053409	0.384184
0.609418	0	0.390582	0.376659	0.255101	0.362724	0.560848	0.0534294	0.384331
0.609263	0	0.390737	0.376472	0.255179	0.362835	0.560682	0.0534497	0.384477
0.609108	0	0.390892	0.376286	0.255258	0.362946	0.560516	0.05347	0.384623
0.608952	0	0.391048	0.3761	0.255336	0.363057	0.56035	0.0534904	0.384769
0.608797	0	0.391203	0.375914	0.255414	0.363168	0.560184	0.0535107	0.384916
0.608642	0	0.391358	0.375728	0.255491	0.363279	0.560018	0.053531	0.385062
0.608487	0	0.391513	0.375542	0.255569	0.36339	0.559852	0.0535513	0.385208
0.608332	0	0.391668	0.375356	0.255647	0.3635	0.559686	0.0535716	0.385354
0.608177	0	0.391823	0.37517	0.255725	0.363611	0.55952	0.0535919	0.3855
0.608022	0	0.391978	0.374984	0.255803	0.363722	0.559355	0.0536122	0.385646
0.607867	0	0.392133	0.374799	0.255881	0.363832	0.559189	0.0536324	0.385791
0.607712	0	0.392288	0.374613	0.255958	0.363943	0.559023	0.0536527	0.385937
0.607557	0	0.392443	0.374428	0.256036	0.364053	0.558857	0.053673	0.386083
0.607402	0	0.392598	0.374242	0.256114	0.364163	0.558692	0.0536932	0.386229
0.607247	0	0.392753	0.374057	0.256191	0.364274	0.558526	0.0537135	0.386375
0.607093	0	0.392907	0.373872	0.256269	0.364384	0.558361	0.0537337	0.38652
0.606938	0	0.393062	0.373687	0.256346	0.364494	0.558195	0.053754	0.386666
0.606783	0	0.393217	0.373502	0.256424	0.364604	0.55803	0.0537742	0.386811
0.606629	0	0.393371	0.373317	0.256501	0.364715	0.557865	0.0537945	0.386957
0.606474	0	0.393526	0.373133	0.256579	0.364825	0.557699	0.0538147	0.387102
0.60632	0	0.39368	0.372948	0.256656	0.364935	0.557534	0.0538349	0.387248
0.606165	0	0.393835	0.372763	0.256733	0.365045	0.557369	0.0538551	0.387393
0.606011	0	0.393989	0.372579	0.256811	0.365154	0.557204	0.0538753	0.387539
0.605856	0	0.394144	0.372394	0.256888	0.365264	0.557039	0.0538955	0.387684
0.605702	0	0.394298	0.37221	0.256965	0.365374	0.556874	0.0539157	0.387829
0.605547	0	0.394453	0.372026	0.257042	0.365484	0.556709	0.0539359	0.387974
0.605393	0	0.394607	0.371842	0.257119	0.365593	0.556544	0.0539561	0.38812
0.605239	0	0.394761	0.371658	0.257196	0.365703	0.556379	0.0539763	0.388265
0.605084	0	0.394916	0.371474	0.257274	0.365813	0.556214	0.0539964	0.38841
0.60493	0	0.39507	0.37129	0.257351	0.365922	0.556049	0.0540166	0.388555
0.604776	0	0.395224	0.371106	0.257428	0.366032	0.555884	0.0540368	0.3887
0.604622	0	0.395378	0.370923	0.257505	0.366141	0.55572	0.0540569	0.388845
0.604468	0	0.395532	0.370739	0.257581	0.36625	0.555555	0.0540771	0.38899
0.604314	0	0.395686	0.370555	0.257658	0.36636	0.55539	0.0540972	0.389135
0.60416	0	0.39584	0.370372	0.257735	0.366469	0.555226	0.0541174	0.38928
0.604006	0	0.395994	0.370189	0.257812	0.366578	0.555061	0.0541375	0.389424
0.603852	0	0.396148	0.370006	0.257889	0.366687	0.554897	0.0541576	0.389569
0.603698	0	0.396302	0.369822	0.257965	0.366796	0.554732	0.0541777	0.389714
0.603544	0	0.396456	0.369639	0.258042	0.366905	0.554568	0.0541978	0.389858
0.60339	0	0.39661	0.369456	0.258119	0.367014	0.554404	0.0542179	0.390003
0.603237	0	0.396763	0.369274	0.258195	0.367123	0.554239	0.054238	0.390148
0.603083	0	0.396917	0.369091	0.258272	0.367232	0.554075	0.0542581	0.390292
0.602929	0	0.397071	0.368908	0.258348	0.367341	0.553911	0.0542782	0.390437
0.602775	0	0.397225	0.368726	0.258425	0.36745	0.553747	0.0542983	0.390581
0.602622	0	0.397378	0.368543	0.258501	0.367558	0.553583	0.0543184	0.390726
0.602468	0	0.397532	0.368361	0.258578	0.367667	0.553419	0.0543385	0.39087
0.602315	0	0.397685	0.368178	0.258654	0.367776	0.553255	0.0543585	0.391014
0.602161	0	0.397839	0.367996	0.25873	0.367884	0.553091	0.0543786	0.391159
0.602008	0	0.397992	0.367814	0.258807	0.367993	0.552927	0.0543986	0.391303
0.601854	0	0.398146	0.367632	0.258883	0.368101	0.552763	0.0544187	0.391447
0.601701	0	0.398299	0.36745	0.258959	0.36821	0.552599	0.0544387	0.391591
0.601548	0	0.398452	0.367268	0.259035	0.368318	0.552435	0.0544588	0.391735
0.601394	0	0.398606	0.367087	0.259112	0.368426	0.552272	0.0544788	0.391879
0.601241	0	0.398759	0.366905	0.259188	0.368534	0.552108	0.0544988	0.392023
0.601088	0	0.398912	0.366723	0.259264	0.368643	0.551945	0.0545188	0.392167
0.600935	0	0.399065	0.366542	0.25934	0.368751	0.551781	0.0545388	0.392311
[truncated: 10,501 more rows]
