# Supplementary material for: Single molecule imaging simulations with advanced fluorophore photophysics
Source: Commun Biol. 2023 Jan 16;6:53. doi: 10.1038/s42003-023-04432-x (PMC9842740; doi:10.1038/s42003-023-04432-x)
Supplement: Supplementary file 5 — Supplementary Data 1 [file 42003_2023_4432_MOESM5_ESM.zip › XLS FILES/Fig1E.xlsx]

## Sheet: Sheet1
Reference	3.5kW/cm², pH 7.5	0.5kW/cm², pH 7.5	3.5kW/cm², pH 8.5	3.5kW/cm², pH 6.5	0.5kW/cm², pH 8.5	0.5kW/cm², pH 6.5	3.5kW/cm², long Fermi	0.5kW/cm², long Fermi	3.5kW/cm², short Fermi
8.22323	8.33549	16.4446	8.19793	8.85824	14.1704	21.6208	8.42352	13.7494	8.37873
8.38411	8.19299	13.7139	8.41414	8.49954	12.616	17.7155	8.42248	13.1965	8.30537
8.43492	8.53299	13.2	8.3871	8.74497	12.4868	15.0549	8.59107	13.1469	8.21676
