# Supplementary material for: Single molecule imaging simulations with advanced fluorophore photophysics
Source: Commun Biol. 2023 Jan 16;6:53. doi: 10.1038/s42003-023-04432-x (PMC9842740; doi:10.1038/s42003-023-04432-x)
Supplement: Supplementary file 5 — Supplementary Data 1 [file 42003_2023_4432_MOESM5_ESM.zip › XLS FILES/Fig2E.xlsx]

## Sheet: Sheet1
Type	Dendra2 1	mEos4b	Dendra2 2	mEos4b (NGS)	Dendra2 3	PAmCherry	mEos4b (GT)	Dendra2 (GT)
CBC	0.605723	0.591439	0.0356304	0.56149	0.736479	0.590373	0.892728	0.881644
CBC	0.607484	0.580874	0.0407413	0.585702	0.741709	0.586568	0.897186	0.896656
CBC	0.61726	0.589238	0.0339759	0.548519	0.728575	0.59032	0.890211	0.891108
NND	25.9843	35.5188	227.451	39.4863	16.0571	39.0515	11.3684	10.5525
NND	26.928	37.1831	222.538	33.1137	15.0969	40.7772	10.5264	9.82071
NND	27.0943	35.6712	239.058	36.536	15.3578	39.8013	10.2416	11.0506
