# Supplementary material for: Single molecule imaging simulations with advanced fluorophore photophysics
Source: Commun Biol. 2023 Jan 16;6:53. doi: 10.1038/s42003-023-04432-x (PMC9842740; doi:10.1038/s42003-023-04432-x)
Supplement: Supplementary file 5 — Supplementary Data 1 [file 42003_2023_4432_MOESM5_ESM.zip › XLS FILES/Fig2F.xlsx]

## Sheet: Sheet1
Type	Dendra2/mEos4b	Dendra2/mEos4b (NGS)	Dendra2/PAmCherry	mEos4b (NGS)	Dendra2 3	PAmCherry	mEos4b (GT)	Dendra2 (GT)
PC1_PRIMING	73.6046	73.7942	73.0205	0.588191	0.730473	0.590561	0.894674	0.885202
PC2_PRIMING	1.06738	14.4254	0	0.568545	0.731848	0.586022	0.890123	0.89043
PC1_UV	0	0	0	0.539446	0.744455	0.590561	0.895307	0.893744
PC1_UV	83.9893	12.1583	97.8183	37.9918	15.4582	39.678	10.6649	10.6728
NND	25.9706	37.3268	223.62	32.7685	15.7978	39.6334	11.2215	10.6088
NND	26.4183	35.4339	233.294	38.7325	15.2193	40.3323	10.2636	10.1451
