# Supplementary material for: Single molecule imaging simulations with advanced fluorophore photophysics
Source: Commun Biol. 2023 Jan 16;6:53. doi: 10.1038/s42003-023-04432-x (PMC9842740; doi:10.1038/s42003-023-04432-x)
Supplement: Supplementary file 5 — Supplementary Data 1 [file 42003_2023_4432_MOESM5_ESM.zip › XLS FILES/Fig3E.xlsx]

## Sheet: Sheet1
Power [kW/cm²]	Labeling Efficiency SMIS Gidi et al (Mean)	Labeling Efficiency SMIS Gidi et al (Std)	Labeling Efficiency SMIS tuned (Mean)	Labeling Efficiency SMIS tuned (Std)	Labeling Efficiency Experimental (Mean)	Labeling Efficiency Experimental (Std)	Loc per Fluorophore SMIS Gidi et al (Mean)	Loc per Fluorophore SMIS Gidi et al (Std)	Loc per Fluorophore SMIS tuned (Mean)	Loc per Fluorophore SMIS tuned (Std)	Loc per Fluorophore Experimental (Mean)	Loc per Fluorophore Experimental (Std)
0.36	0.3795	0.00636396	0.672	0.043	0.644689	0.145343	7.025	0.26163	9.905	0.890468	11.0786	4.306
1.6	0.5165	0.0289914	0.656	0.0226274	0.61685	0.0252418	7.525	0.13435	9.335	1.01116	5.37477	1.07211
6.4	0.5965	0.0120208	0.6295	0.0148492	0.594872	0.0443351	7.11	0.0989949	8.355	0.544472	4.35101	0.484159
24	0.516	0.0183848	0.568	0.00565685	0.486447	0.0225533	6.17	0.127279	5.525	0.162635	2.70567	0.297996
53	0.4865	0.033234	0.549	0.0212132	0.40293	0.0344309	4.535	0.403051	3.62	0.0707107	2.01097	0.186833
120	0.453	0.0551543	0.3785	0.0120208	0.301832	0.0258252	2.97	0.381838	2.745	0.148492	1.57221	0.11277
480	0.2265	0.013435	0.1995	0.0176777	0.215385	0.0215855	1.545	0.120208	1.435	0.0919239	1.20658	0.1121
