# Supplementary material for: Single molecule imaging simulations with advanced fluorophore photophysics
Source: Commun Biol. 2023 Jan 16;6:53. doi: 10.1038/s42003-023-04432-x (PMC9842740; doi:10.1038/s42003-023-04432-x)
Supplement: Supplementary file 5 — Supplementary Data 1 [file 42003_2023_4432_MOESM5_ESM.zip › XLS FILES/Fig3F.xlsx]

## Sheet: Sheet1
Power [kW/cm²]	Localization Precision [nm] SMIS Gidi et al (Mean)	Localization Precision [nm] SMIS Gidi et al (Std)	Localization Precision [nm] SMIS tuned (Mean)	Localization Precision [nm] SMIS tuned (Std)	Localization Precision [nm] Experimental (Mean)	Localization Precision [nm] Experimental (Std)	Photons per Localization SMIS Gidi et al (Mean)	Photons per Localization SMIS Gidi et al (Std)	Photons per Localization SMIS tuned (Mean)	Photons per Localization SMIS tuned (Std)	Photons per Localization Experimental (Mean)	Photons per Localization Experimental (Std)
0.36	2.615	0.00707107	2.57	0.0439318	2.0989	0.0989011	7395.5	67.1751	7895	258.749	20950.6	4755.78
1.6	2.635	0.00707107	2.6	0.0848528	2.1978	0.120879	7445.5	115.258	7804.5	505.581	13107.9	708.653
6.4	2.665	0.00707107	2.58	0.0282843	2.46154	0.0989011	7410	65.0538	7879.5	14.8492	10420.5	368.516
24	2.72	0.0424264	2.62	0	2.73626	0.043956	7131.5	101.116	7705	132.936	7678.24	248.361
53	2.78	0.0565685	2.445	0.0212132	3.15385	0.0769231	6810.5	61.5183	7727	11.3137	5923.22	241.92
120	2.97	0.0565685	2.73	0.0424264	3.86813	0.10989	6241.5	204.354	6528.5	164.756	3893.97	179.427
480	3.81	0.155563	4.005	0.0494975	5.8022	0.0879121	3880	135.765	3473	93.3381	1864.72	227.026
