# Supplementary material for: Single molecule imaging simulations with advanced fluorophore photophysics
Source: Commun Biol. 2023 Jan 16;6:53. doi: 10.1038/s42003-023-04432-x (PMC9842740; doi:10.1038/s42003-023-04432-x)
Supplement: Supplementary file 5 — Supplementary Data 1 [file 42003_2023_4432_MOESM5_ESM.zip › XLS FILES/Fig4B.xlsx]

## Sheet: Sheet1
AF647_EXC Lambda	AF647_EXC Exc	AF660C_EXC Lambda	AF660C_EXC Exc	AF680_EXC Lambda	AF680_EXC Exc	AF647_EM Lambda	AF647_EM Exc	AF660C_EM Lambda	AF660C_EM Exc	AF680_EM Lambda	AF680_EM Exc	Dichroic filter Lambda	Dichroic filter Transmission
300	0	509	0.000695784	545	0.00543656	300	0	635	1.24917e-05	645	0.00185342	300	0
301	0	510	0.00240331	546	0.011575	301	0	636	0.00219478	646	0.00491284	301	0.36169
302	0	511	0.0040742	547	0.01752	302	0	637	0.00436452	647	0.0078748	302	0.72338
303	0	512	0.00567179	548	0.0230782	303	0	638	0.00650932	648	0.0106412	303	1.08507
304	0	513	0.00715958	549	0.0280689	304	0	639	0.0086167	649	0.0131229	304	1.44676
305	0	514	0.00850097	550	0.0324588	305	0	640	0.0106874	650	0.0153417	305	1.80845
306	0	515	0.00965915	551	0.0363184	306	0	641	0.0127965	651	0.0174135	306	2.17014
307	0	516	0.0105976	552	0.0397215	307	0	642	0.0150443	652	0.0194568	307	2.53183
308	0	517	0.0112826	553	0.0427377	308	0	643	0.0175315	653	0.0215894	308	2.89352
309	0	518	0.0117222	554	0.0454407	309	0	644	0.0203612	654	0.0239278	309	3.25521
310	0	519	0.0119596	555	0.0479022	310	0	645	0.0236324	655	0.0265928	310	3.6169
311	0	520	0.0120411	556	0.0501938	311	0	646	0.0274459	656	0.0297245	311	3.97859
312	0	521	0.0120097	557	0.0523892	312	0	647	0.0319057	657	0.0334876	312	4.34028
313	0	522	0.0119106	558	0.0545493	313	0	648	0.03719	658	0.0380508	313	4.70197
314	0	523	0.0117889	559	0.0566867	314	0	649	0.0435917	659	0.0435837	314	5.06366
315	0	524	0.0116888	560	0.0587977	315	0	650	0.0514158	660	0.0502481	315	5.42535
316	0	525	0.0116554	561	0.0608792	316	0	651	0.0609659	661	0.0581518	316	5.78704
317	0	526	0.011728	562	0.0629273	317	0	652	0.0725431	662	0.0673635	317	6.14873
318	0	527	0.0119164	563	0.0649391	318	0	653	0.0863689	663	0.0779498	318	6.51042
319	0	528	0.0122118	564	0.0669097	319	0	654	0.102143	664	0.0899804	319	6.87211
320	0	529	0.0126102	565	0.068837	320	0	655	0.119384	665	0.10353	320	7.2338
321	0	530	0.0131028	566	0.0707163	321	0	656	0.137606	666	0.118649	321	7.59549
322	0	531	0.0136837	567	0.0725445	322	0	657	0.156391	667	0.135366	322	7.95718
323	0	532	0.0143461	568	0.0743187	323	0	658	0.176077	668	0.153652	323	8.31887
324	0	533	0.015083	569	0.0760339	324	0	659	0.197357	669	0.173311	324	8.68056
325	0	534	0.0158886	570	0.0776884	325	0	660	0.220923	670	0.194352	325	9.04225
326	0	535	0.016758	571	0.079277	326	0	661	0.247448	671	0.217041	326	9.40394
327	0	536	0.0176902	572	0.0807969	327	0	662	0.27724	672	0.241867	327	9.76563
328	0	537	0.0186881	573	0.082252	328	0	663	0.310328	673	0.269213	328	10.1273
329	0	538	0.0197528	574	0.0836629	329	0	664	0.34587	674	0.299235	329	10.489
330	0	539	0.0208862	575	0.0850541	330	0	665	0.378502	675	0.33167	330	10.8507
331	0	540	0.0220892	576	0.0864513	331	0	666	0.408373	676	0.366115	331	11.2124
332	0	541	0.0233648	577	0.0878769	332	0	667	0.442321	677	0.401902	332	11.5741
333	0	542	0.0247131	578	0.0893556	333	0	668	0.486385	678	0.438171	333	11.9358
334	0	543	0.0261379	579	0.0909128	334	0	669	0.539911	679	0.47541	334	12.2975
335	0	544	0.0276382	580	0.0925711	335	0	670	0.60283	680	0.514531	335	12.6591
336	0	545	0.0292171	581	0.0943561	336	0	671	0.670509	681	0.556163	336	13.0208
337	0	546	0.0308764	582	0.0962913	337	0	672	0.738901	682	0.600138	337	13.3825
338	0	547	0.0326181	583	0.0984003	338	0	673	0.810955	683	0.646044	338	13.7442
339	0	548	0.0344394	584	0.100708	339	0	674	0.879674	684	0.693	339	14.1059
340	0	549	0.0363322	585	0.103241	340	0	675	0.931557	685	0.74022	340	14.4676
341	0	550	0.0382869	586	0.106019	341	0	676	0.96506	686	0.787009	341	14.8293
342	0	551	0.0402946	587	0.109073	342	0	677	0.983855	687	0.832111	342	15.191
343	0	552	0.0423444	588	0.112421	343	0	678	0.992229	688	0.873547	343	15.5527
344	0	553	0.0444276	589	0.116054	344	0	679	0.994307	689	0.909364	344	15.9144
345	0	554	0.0465354	590	0.119981	345	0	680	0.994505	690	0.938543	345	16.276
346	0	555	0.0486559	591	0.124174	346	0	681	0.994802	691	0.960899	346	16.6377
347	0	556	0.0507813	592	0.128641	347	0	682	0.995	692	0.976792	347	16.9994
348	0	557	0.0529018	593	0.133354	348	0	683	0.994505	693	0.987156	348	17.3611
349	0	558	0.0550066	594	0.138302	349	0	684	0.993119	694	0.992941	349	17.7228
350	0	559	0.0570879	595	0.143487	350	0	685	0.990249	695	0.995	350	18.0845
351	0	560	0.0591348	596	0.148897	351	0	686	0.985518	696	0.993921	351	18.4462
352	0	561	0.0611464	597	0.154503	352	0	687	0.978144	697	0.99	352	18.8079
353	0	562	0.0631334	598	0.160335	353	0	688	0.967356	698	0.983332	353	19.1696
354	0	563	0.0651048	599	0.166403	354	0	689	0.952371	699	0.974439	354	19.5313
355	0	564	0.0670722	600	0.172736	355	0	690	0.932645	700	0.963418	355	19.8929
356	0	565	0.0690475	601	0.179373	356	0	691	0.909228	701	0.950633	356	20.2546
357	0	566	0.0710395	602	0.186344	357	0	692	0.883742	702	0.936406	357	20.6163
358	0	567	0.0730599	603	0.193659	358	0	693	0.857315	703	0.921052	358	20.978
359	0	568	0.0751186	604	0.201366	359	0	694	0.829384	704	0.904834	359	21.3397
360	0	569	0.0772283	605	0.209457	360	0	695	0.799128	705	0.887921	360	21.7014
361	0	570	0.0793979	606	0.21792	361	0	696	0.766416	706	0.870341	361	22.0631
362	0	571	0.0816381	607	0.226737	362	0	697	0.732161	707	0.851937	362	22.4248
363	0	572	0.0839607	608	0.235888	363	0	698	0.697173	708	0.832239	363	22.7865
364	0	573	0.0863805	609	0.245363	364	0	699	0.662017	709	0.810688	364	23.1482
365	0	574	0.088919	610	0.255142	365	0	700	0.627732	710	0.786813	365	23.5098
366	0	575	0.0916018	611	0.265078	366	0	701	0.596307	711	0.760683	366	23.8715
367	0	576	0.0944534	612	0.274916	367	0	702	0.56898	712	0.73266	367	24.2332
368	0	577	0.0974963	613	0.28443	368	0	703	0.544959	713	0.70303	368	24.5949
369	0	578	0.100756	614	0.293365	369	0	704	0.523164	714	0.672321	369	24.9566
370	0	579	0.104249	615	0.301612	370	0	705	0.502389	715	0.641191	370	25.3183
371	0	580	0.107978	616	0.309124	371	0	706	0.481318	716	0.610119	371	25.68
372	0	581	0.111923	617	0.315879	372	0	707	0.458593	717	0.579498	372	26.0417
373	0	582	0.116103	618	0.321858	373	0	708	0.433483	718	0.549672	373	26.4034
374	0	583	0.120489	619	0.327023	374	0	709	0.407571	719	0.5211	374	26.7651
375	0	584	0.125101	620	0.331392	375	0	710	0.382916	720	0.494127	375	27.1267
376	0	585	0.129929	621	0.335005	376	0	711	0.360825	721	0.468566	376	27.4884
377	0	586	0.135061	622	0.337931	377	0	712	0.341208	722	0.444152	377	27.8501
378	0	587	0.140566	623	0.340258	378	0	713	0.323818	723	0.420669	378	28.2118
379	0	588	0.146542	624	0.342025	379	0	714	0.308417	724	0.39799	379	28.5735
380	0	589	0.153038	625	0.343331	380	0	715	0.294749	725	0.375968	380	28.9352
381	0	590	0.160044	626	0.344224	381	0	716	0.282595	726	0.354623	381	28.2389
382	0	591	0.167531	627	0.344794	382	0	717	0.271767	727	0.334376	382	27.6414
383	0	592	0.175469	628	0.345108	383	0	718	0.262097	728	0.315639	383	29.3169
384	0	593	0.18382	629	0.345236	384	0	719	0.253417	729	0.298598	384	30.9667
385	0	594	0.192514	630	0.345255	385	0	720	0.245578	730	0.283165	385	30.435
386	0	595	0.201463	631	0.345226	386	0	721	0.238402	731	0.269213	386	34.6506
387	0	596	0.210559	632	0.345246	387	0	722	0.231731	732	0.256614	387	45.616
388	0	597	0.219675	633	0.345403	388	0	723	0.225407	733	0.245161	388	48.7256
389	0	598	0.228713	634	0.345776	389	0	724	0.21926	734	0.234621	389	45.9781
390	0	599	0.237642	635	0.346443	390	0	725	0.213144	735	0.224787	390	45.4507
391	0	600	0.246473	636	0.347504	391	0	726	0.207047	736	0.215443	391	50.1211
392	0	601	0.255246	637	0.349026	392	0	727	0.20098	737	0.206511	392	53.1851
393	0	602	0.263979	638	0.351097	393	0	728	0.194962	738	0.19801	393	52.5042
394	0	603	0.272693	639	0.353827	394	0	729	0.189013	739	0.189921	394	49.5769
395	0	604	0.281416	640	0.357322	395	0	730	0.183144	740	0.182243	395	45.5919
396	0	605	0.290091	641	0.361701	396	0	731	0.177374	741	0.174929	396	44.4014
397	0	606	0.298598	642	0.367072	397	0	732	0.171722	742	0.167928	397	48.0988
398	0	607	0.306811	643	0.373552	398	0	733	0.166219	743	0.161192	398	53.9517
399	0	608	0.314593	644	0.38123	399	0	734	0.160865	744	0.154672	399	53.3571
400	0	609	0.321844	645	0.390086	400	0	735	0.155678	745	0.148328	400	46.2544
401	0	610	0.328438	646	0.400082	401	0	736	0.15069	746	0.14223	401	40.4752
402	0	611	0.334287	647	0.411225	402	0	737	0.1459	747	0.136464	402	42.3941
403	0	612	0.339311	648	0.423557	403	0	738	0.141337	748	0.131121	403	49.3519
404	0	613	0.343452	649	0.437107	404	0	739	0.137002	749	0.126248	404	54.2881
405	0	614	0.34667	650	0.451884	405	0	740	0.132875	750	0.121855	405	51.417
406	0	615	0.348986	651	0.467907	406	0	741	0.128945	751	0.117953	406	45.4883
407	0	616	0.350517	652	0.485168	407	0	742	0.125214	752	0.114541	407	43.2263
408	0	617	0.351419	653	0.503803	408	0	743	0.121661	753	0.111609	408	46.7734
409	0	618	0.351802	654	0.524226	409	0	744	0.118286	754	0.109079	409	53.8064
410	0	619	0.351812	655	0.546857	410	0	745	0.115079	755	0.106903	410	58.8372
411	0	620	0.351586	656	0.57214	411	0	746	0.11206	756	0.105001	411	59.4061
412	0	621	0.351262	657	0.600103	412	0	747	0.109239	757	0.103294	412	57.4357
413	0	622	0.350958	658	0.630157	413	0	748	0.106656	758	0.101745	413	55.1301
414	0	623	0.350811	659	0.661615	414	0	749	0.10431	759	0.100255	414	54.3718
415	0	624	0.350958	660	0.693692	415	0	750	0.102232	760	0.0988039	415	54.7682
416	0	625	0.351537	661	0.725572	416	0	751	0.10045	761	0.0973596	416	55.7374
417	0	626	0.352675	662	0.756608	417	0	752	0.0988903	762	0.0959085	417	56.3164
418	0	627	0.354501	663	0.786398	418	0	753	0.0973245	763	0.0944309	418	55.609
419	0	628	0.35716	664	0.814626	419	0	754	0.0954796	764	0.0929082	419	52.5216
420	0	629	0.360761	665	0.840929	420	0	755	0.0930834	765	0.0913208	420	48.1003
421	0	630	0.365432	666	0.86522	421	0	756	0.0898657	766	0.0896412	421	43.1722
422	0	631	0.371251	667	0.887577	422	0	757	0.0856078	767	0.0878253	422	38.2405
423	0	632	0.378316	668	0.908087	423	0	758	0.0807135	768	0.0858271	423	34.7781
424	0	633	0.386706	669	0.926644	424	0	759	0.0759824	769	0.0836024	424	32.8588
425	0	634	0.396538	670	0.94308	425	0	760	0.0722194	770	0.081106	425	33.7571
426	0	635	0.407911	671	0.95717	426	0	761	0.0698301	771	0.078294	426	36.3476
427	0	636	0.420824	672	0.968785	427	0	762	0.0684366	772	0.0751741	427	36.5237
428	0	637	0.43519	673	0.978112	428	0	763	0.0675666	773	0.0718816	428	32.2062
429	0	638	0.450959	674	0.98528	429	0	764	0.06675	774	0.0685675	429	24.4086
430	0	639	0.468121	675	0.990582	430	0	765	0.0655128	775	0.0653731	430	18.5519
431	0	640	0.486686	676	0.99392	431	0	766	0.0633858	776	0.0623463	431	16.1203
432	0	641	0.506626	677	0.995	432	0	767	0.0600949	777	0.0594941	432	18.8543
433	0	642	0.52788	678	0.993625	433	0	768	0.0560092	778	0.0568183	433	28.0814
434	0	643	0.55039	679	0.989502	434	0	769	0.0516246	779	0.054324	434	38.6149
435	0	644	0.574195	680	0.982432	435	0	770	0.0474399	780	0.0520159	435	42.0285
436	0	645	0.599394	681	0.972202	436	0	771	0.043854	781	0.0498981	436	36.882
437	0	646	0.625908	682	0.958397	437	0	772	0.0408244	782	0.0479773	437	28.4981
438	0	647	0.653481	683	0.940704	438	0	773	0.0381837	783	0.0462575	438	23.1238
439	0	648	0.681869	684	0.918946	439	0	774	0.0357658	784	0.0447466	439	24.1108
440	0	649	0.710807	685	0.893114	440	0	775	0.0334042	785	0.0434484	440	31.8297
441	0	650	0.739901	686	0.863266	441	0	776	0.0310041	786	0.042365	441	36.0234
442	0	651	0.768848	687	0.830188	442	0	777	0.0286504	787	0.041459	442	36.1028
443	0	652	0.797541	688	0.795048	443	0	778	0.0264561	788	0.0406805	443	33.4855
444	0	653	0.82584	689	0.758513	444	0	779	0.024533	789	0.0399775	444	23.4379
445	0	654	0.853531	690	0.720958	445	0	780	0.022993	790	0.0393	445	11.2895
446	0	655	0.880035	691	0.682823	446	0	781	0.0218726	791	0.0385969	446	4.12244
447	0	656	0.904449	692	0.6446	447	0	782	0.0210996	792	0.0378175	447	1.56535
448	0	657	0.925949	693	0.606298	448	0	783	0.0205938	793	0.0369213	448	0.641204
449	0	658	0.944279	694	0.567663	449	0	784	0.0202781	794	0.0358741	449	0.29696
450	0	659	0.95939	695	0.528772	450	0	785	0.0200702	795	0.0346397	450	0.191092
451	0	660	0.971352	696	0.490107	451	0	786	0.0198921	796	0.0331827	451	0.1312
452	0	661	0.980468	697	0.45207	452	0	787	0.0196644	797	0.0314698	452	0.0916433
453	0	662	0.98715	698	0.414956	453	0	788	0.019317	798	0.0294617	453	0.0831098
454	0	663	0.991664	699	0.379404	454	0	789	0.0188519	799	0.0271125	454	0.0767906
455	0	664	0.994313	700	0.346021	455	0	790	0.0182996	800	0.0243769	455	0.0665528
456	0	665	0.995	701	0.314956	456	0	791	0.0176909	801	0.021208	456	0.0907553
457	0	666	0.993528	702	0.286119	457	0	792	0.0170564	802	0.0175625	457	0.115229
458	0	667	0.989799	703	0.259393	458	0	793	0.016427	803	0.0134788	458	0.187923
459	0	668	0.983519	704	0.234621	459	0	794	0.0158301	804	0.00909894	459	0.241929
460	0	669	0.974698	705	0.212029	460	0	795	0.0152491	805	0.00457094	460	0.440895
461	0	670	0.962981	706	0.191813	461	0	796	0.0146365			461	0.825674
462	0	671	0.947968	707	0.173737	462	0	797	0.0139456			462	1.655
463	0	672	0.929177	708	0.157527	463	0	798	0.0131281			463	2.66313
464	0	673	0.906176	709	0.142907	464	0	799	0.0121383			464	3.39937
465	0	674	0.879133	710	0.129701	465	0	800	0.0109279			465	3.71182
466	0	675	0.848753	711	0.117723	466	0	801	0.00945908			466	4.08895
467	0	676	0.81588	712	0.106795	467	0	802	0.00775918			467	5.28348
468	0	677	0.781271	713	0.0967665	468	0	803	0.00588597			468	7.96967
469	0	678	0.745465	714	0.0875873	469	0	804	0.00389726			469	13.9378
470	0	679	0.708736	715	0.0792564	470	0	805	0.00185084			470	24.751
471	0	680	0.671105	716	0.0717678	471	0					471	38.3138
472	0	681	0.632316	717	0.0651178	472	0					472	46.4836
473	0	682	0.592104	718	0.0592778	473	0					473	46.5617
474	0	683	0.551047	719	0.0541791	474	0					474	47.836
475	0	684	0.509991	720	0.0497441	475	0					475	51.244
476	0	685	0.469858	721	0.0458972	476	0					476	50.9437
477	0	686	0.431647	722	0.0425639	477	0					477	45.6925
478	0	687	0.396028	723	0.0396675	478	0					478	39.8348
479	0	688	0.362989	724	0.0371402	479	0					479	37.7931
480	0	689	0.332118	725	0.0349143	480	0					480	42.5538
481	0	690	0.303132	726	0.0329232	481	0					481	50.7767
482	0	691	0.275921	727	0.0310999	482	0					482	54.9816
483	0	692	0.2503	728	0.0293787	483	0					483	49.9367
484	0	693	0.226122	729	0.0276909	484	0					484	43.3832
485	0	694	0.203376	730	0.0259982	485	0					485	39.6983
486	0	695	0.182142	731	0.0243271	486	0					486	31.3797
487	0	696	0.162576	732	0.0227199	487	0					487	18.8571
488	0	697	0.144795	733	0.0212137	488	0					488	12.9231
489	0	698	0.128732	734	0.0198489	489	0					489	14.169
490	0	699	0.114229	735	0.0186383	490	0					490	20.7213
491	0	700	0.101158	736	0.0175671	491	0					491	31.2187
492	0	701	0.0893959	737	0.0166197	492	0					492	36.306
493	0	702	0.0788346	738	0.0157792	493	0					493	30.459
494	0	703	0.069389	739	0.0150301	494	0					494	20.9874
495	0	704	0.0609678	740	0.0143565	495	0					495	14.9049
496	0	705	0.0534837	741	0.0137419	496	0					496	12.3964
497	0	706	0.0468474	742	0.0131724	497	0					497	13.8465
498	0	707	0.0409746	743	0.0126481	498	0					498	19.5794
499	0	708	0.0357807	744	0.012169	499	0					499	29.6178
500	0.00997384	709	0.0311796	745	0.011736	500	0					500	39.7142
501	0.00893234	710	0.0270877	746	0.0113481	501	0					501	40.3189
502	0.00912718	711	0.0234198	747	0.0110084	502	0					502	31.9906
503	0.00953471	712	0.0200913	748	0.0107149	503	0					503	24.9428
504	0.00970906	713	0.0170563	749	0.0104694	504	0					504	23.4826
505	0.0102664	714	0.0143088	750	0.0102691	505	0					505	24.2179
506	0.0107238	715	0.0118399	751	0.010114	506	0					506	22.1263
507	0.010756	716	0.0096464	752	0.0100001	507	0					507	15.2407
508	0.0110261	717	0.00772047	753	0.00992447	508	0					508	8.42387
509	0.0117237	718	0.00604791	754	0.0098852	509	0					509	4.1041
510	0.0121256	719	0.00461026	755	0.00988029	510	0					510	2.3606
511	0.0123242	720	0.00338879	756	0.0099068	511	0					511	1.69347
512	0.013257	721	0.00236514	757	0.00996276	512	0					512	1.41135
513	0.0138059	722	0.00152066	758	0.0100443	513	0					513	1.36861
514	0.0143079	723	0.00083685	759	0.0101503	514	0					514	1.48532
515	0.0144703	724	0.000295183	760	0.0102779	515	0					515	1.64695
516	0.0155224	725	0	761	0.0104242	516	0					516	1.63173
517	0.0156347	726	0	762	0.0105882	517	0					517	1.33068
518	0.0161599	727	0	763	0.0107659	518	0					518	0.907584
519	0.0171429	728	0	764	0.0109584	519	0					519	0.552899
520	0.0177067	729	0	765	0.0111636	520	0					520	0.343165
521	0.0180458	730	0	766	0.0113815	521	0					521	0.232771
522	0.0186485	731	0	767	0.0116113	522	0					522	0.198737
523	0.0189048	732	0	768	0.0118528	523	0					523	0.174416
524	0.0195726	733	0	769	0.0121051	524	0					524	0.171767
525	0.0204133	734	0	770	0.0123673	525	0					525	0.19037
526	0.0209378	735	0	771	0.0126393	526	0					526	0.217409
527	0.0220365	736	0	772	0.0129201	527	0					527	0.274232
528	0.0228269	737	0	773	0.0132078	528	0					528	0.338736
529	0.0231118	738	0	774	0.0135043	529	0					529	0.316294
530	0.0239931	739	0	775	0.0138067	530	0					530	0.253952
531	0.0249774	740	0	776	0.014116	531	0					531	0.168293
532	0.0268019	741	0	777	0.0144302	532	0					532	0.114747
533	0.0277214	742	8.74668e-05	778	0.0147443	533	0					533	0.0744588
534	0.0288179	743	0.000202807	779	0.0150487	534	0					534	0.0585856
535	0.0294286	744	0.000349339	780	0.0153354	535	0					535	0.0499856
536	0.0301727	745	0.000525976	781	0.0155936	536	0					536	0.0507573
537	0.0319941	746	0.000727724	782	0.0158155	537	0					537	0.0508133
538	0.033077	747	0.000949568	783	0.0159893	538	0					538	0.0529503
539	0.034635	748	0.00118644	784	0.0161071	539	0					539	0.0589644
540	0.0356882	749	0.00143343	785	0.0161592	540	0					540	0.0809128
541	0.0379683	750	0.00168542	786	0.0161356	541	0					541	0.116397
542	0.039899			787	0.0160276	542	0					542	0.127276
543	0.0412714			788	0.0158254	543	0					543	0.127645
544	0.0427176			789	0.015519	544	0					544	0.111584
545	0.0460484			790	0.0150998	545	0					545	0.0833597
546	0.0470471			791	0.0145588	546	0					546	0.0591928
547	0.0491816			792	0.0138852	547	0					547	0.0403923
548	0.0509957			793	0.0130703	548	0					548	0.031121
549	0.0537808			794	0.0121209	549	0					549	0.0272947
550	0.0562769			795	0.0110624	550	0					550	0.0245855
551	0.0580313			796	0.00991956	551	0					551	0.0237453
552	0.0605103			797	0.00872014	552	0					552	0.0307682
553	0.0622985			798	0.00749048	553	0					553	0.0329141
554	0.064469			799	0.00625208	554	0					554	0.0541026
555	0.0662025			800	0.00500966	555	0					555	0.0664305
556	0.0678268			801	0.0037639	556	0					556	0.0769034
557	0.0702572			802	0.00251578	557	0					557	0.0933334
558	0.072797			803	0.00126599	558	0					558	0.0744238
559	0.0742139			804	1.54503e-05	559	0					559	0.0563638
560	0.0764637					560	0					560	0.0402459
561	0.079579					561	0					561	0.0322562
562	0.079959					562	0					562	0.0283578
563	0.0829142					563	0					563	0.0274989
564	0.0860537					564	0					564	0.0256033
565	0.0881674					565	0					565	0.0227808
566	0.0888977					566	0					566	0.0283473
567	0.0917585					567	0					567	0.0278234
568	0.0954295					568	0					568	0.0381101
569	0.0987025					569	0					569	0.0455177
570	0.10187					570	0					570	0.0577397
571	0.105965					571	0					571	0.0757206
572	0.110577					572	0					572	0.0849756
573	0.115323					573	0					573	0.0914607
574	0.119686					574	0					574	0.0749357
575	0.124275					575	0					575	0.0661394
576	0.129037					576	0					576	0.0563068
577	0.134535					577	0					577	0.0547621
578	0.141163					578	0					578	0.0540352
579	0.148426					579	0					579	0.043633
580	0.154286					580	0					580	0.0446694
581	0.160166					581	0					581	0.0492018
582	0.169954					582	0					582	0.0437479
583	0.176681					583	0					583	0.0495569
584	0.185506					584	0					584	0.0673174
585	0.191859					585	0					585	0.069796
586	0.202618					586	0					586	0.0948025
587	0.211068					587	0					587	0.0908422
588	0.219735					588	0					588	0.0870589
589	0.228758					589	0					589	0.0990504
590	0.238809					590	0					590	0.098234
591	0.245582					591	0					591	0.0992513
592	0.254524					592	0					592	0.100294
593	0.261263					593	0					593	0.116637
594	0.26974					594	0					594	0.127597
595	0.276249					595	0					595	0.156076
596	0.28337					596	0					596	0.17692
597	0.289886					597	0					597	0.221296
598	0.295765					598	0					598	0.279185
599	0.300812					599	0					599	0.321028
600	0.303703					600	0					600	0.367476
601	0.306953					601	0					601	0.373394
602	0.311598					602	0					602	0.306897
603	0.313027					603	0					603	0.256418
604	0.317371					604	0					604	0.218218
605	0.317336					605	0					605	0.171244
606	0.317349					606	0					606	0.156838
607	0.317549					607	0					607	0.136163
608	0.321914					608	0					608	0.145813
609	0.322223					609	0					609	0.15687
610	0.323528					610	0					610	0.167162
611	0.326047					611	0					611	0.187263
612	0.323082					612	0					612	0.231688
613	0.32724					613	0					613	0.309854
614	0.328422					614	0					614	0.449837
615	0.33177					615	0					615	0.638507
616	0.333071					616	0					616	0.827297
617	0.340941					617	0					617	0.948639
618	0.34574					618	0					618	0.90413
619	0.354489					619	0					619	0.706842
620	0.36437					620	0					620	0.548473
621	0.374123					621	0					621	0.426893
622	0.383165					622	0					622	0.333982
623	0.396929					623	0					623	0.308773
624	0.413466					624	0					624	0.292146
625	0.424883					625	0					625	0.286644
626	0.442014					626	0					626	0.319135
627	0.46485					627	0					627	0.374646
628	0.48901					628	0					628	0.492101
629	0.509738					629	0					629	0.64087
630	0.537606					630	0.0213499					630	1.00015
631	0.563785					631	0.0233735					631	1.77261
632	0.588722					632	0.027086					632	2.95009
633	0.61705					633	0.0312676					633	3.72105
634	0.646844					634	0.0366838					634	3.16062
635	0.674649					635	0.0424324					635	1.93642
636	0.701626					636	0.0495282					636	1.05303
637	0.732743					637	0.0577999					637	0.605905
638	0.766752					638	0.0669927					638	0.398642
639	0.800075					639	0.0776702					639	0.292007
640	0.823797					640	0.0889506					640	0.227833
641	0.849447					641	0.102797					641	0.190887
642	0.875209					642	0.119663					642	0.170769
643	0.903497					643	0.136534					643	0.152536
644	0.927856					644	0.156496					644	0.150733
645	0.945685					645	0.177751					645	0.136232
646	0.961725					646	0.199733					646	0.129498
647	0.977642					647	0.226295					647	0.146036
648	0.987034					648	0.253867					648	0.156951
649	0.992742					649	0.282748					649	0.150353
650	0.995					650	0.314895					650	0.170764
651	0.990583					651	0.347629					651	0.193906
652	0.985508					652	0.38809					652	0.219382
653	0.969778					653	0.42701					653	0.259436
654	0.954236					654	0.461928					654	0.314904
655	0.934385					655	0.510693					655	0.382841
656	0.909589					656	0.549693					656	0.461929
657	0.883457					657	0.594928					657	0.580382
658	0.849698					658	0.640919					658	0.741215
659	0.81391					659	0.677929					659	0.939081
660	0.77736					660	0.722239					660	1.16098
661	0.739513					661	0.762167					661	1.39286
662	0.698182					662	0.801481					662	1.64657
663	0.649619					663	0.843458					663	1.88486
664	0.610863					664	0.881159					664	2.07883
665	0.569986					665	0.902949					665	2.25133
666	0.52601					666	0.927367					666	2.40032
667	0.479514					667	0.945957					667	2.54714
668	0.444326					668	0.968904					668	2.72701
669	0.406489					669	0.979169					669	2.98565
670	0.369585					670	0.992282					670	3.27632
671	0.333209					671	0.995					671	3.68179
672	0.302295					672	0.987807					672	4.37095
673	0.274045					673	0.977778					673	5.22056
674	0.244603					674	0.963984					674	6.17308
675	0.222129					675	0.947424					675	7.42051
676	0.197609					676	0.934321					676	9.22545
677	0.176212					677	0.901143					677	11.4873
678	0.153921					678	0.87996					678	14.366
679	0.135374					679	0.857233					679	18.3044
680	0.120138					680	0.829751					680	22.8715
681	0.107897					681	0.80015					681	28.0756
682	0.0970733					682	0.767028					682	33.7281
683	0.0825356					683	0.743731					683	39.6115
684	0.0736787					684	0.705687					684	45.5289
685	0.0651183					685	0.679618					685	52.6043
686	0.0580413					686	0.653408					686	60.7925
687	0.0521726					687	0.616758					687	72.4273
688	0.0470323					688	0.590025					688	83.9043
689	0.0425778					689	0.568853					689	92.2824
690	0.0387137					690	0.534523					690	96.5512
691	0.0359559					691	0.506954					691	97.4792
692	0.031906					692	0.486228					692	97.4619
693	0.0296183					693	0.462842					693	97.3898
694	0.0279999					694	0.442851					694	97.5889
695	0.0251051					695	0.424612					695	97.8364
696	0.02166					696	0.40435					696	98.0241
697	0.0199012					697	0.387995					697	98.1442
698	0.0189863					698	0.37125					698	98.1678
699	0.0170356					699	0.354614					699	98.1262
700	0.0163113					700	0.338848					700	98.0117
701	0					701	0.328612					701	98.0417
702	0					702	0.31638					702	98.0101
703	0					703	0.304908					703	97.9591
704	0					704	0.295797					704	97.9628
705	0					705	0.283047					705	98.0252
706	0					706	0.273563					706	98.0302
707	0					707	0.267918					707	98.0548
708	0					708	0.261219					708	98.0974
709	0					709	0.251555					709	98.1535
710	0					710	0.248109					710	98.146
711	0					711	0.243385					711	98.1133
712	0					712	0.240548					712	98.0179
713	0					713	0.235245					713	98.0828
714	0					714	0.234359					714	98.1545
715	0					715	0.231499					715	98.1602
716	0					716	0.229697					716	98.1775
717	0					717	0.226229					717	98.1493
718	0					718	0.224919					718	98.1457
719	0					719	0.221199					719	98.163
720	0					720	0.220186					720	98.294
721	0					721	0.219439					721	98.4329
722	0					722	0.216518					722	98.5471
723	0					723	0.217017					723	98.6559
724	0					724	0.213955					724	98.6739
725	0					725	0.213183					725	98.7248
726	0					726	0.208676					726	98.7762
727	0					727	0.207348					727	98.6803
728	0					728	0.206634					728	98.6102
729	0					729	0.202536					729	98.5804
730	0					730	0.199252					730	98.471
731	0					731	0.19713					731	98.3063
732	0					732	0.196272					732	98.1641
733	0					733	0.191534					733	98.0911
734	0					734	0.18878					734	98.0196
735	0					735	0.185165					735	97.9278
736	0					736	0.181634					736	97.8844
737	0					737	0.178003					737	97.8728
738	0					738	0.175076					738	97.8549
739	0					739	0.171706					739	97.8435
740	0					740	0.167355					740	97.8705
741	0					741	0.162792					741	97.8574
742	0					742	0.158289					742	97.8428
743	0					743	0.15317					743	97.8705
744	0					744	0.149635					744	97.8163
745	0					745	0.14634					745	97.7697
746	0					746	0.142265					746	97.7066
747	0					747	0.137745					747	97.6487
748	0					748	0.133072					748	97.6309
749	0					749	0.129258					749	97.5719
750	0					750	0.12532					750	97.5338
751	0					751	0.119434					751	97.4405
752	0					752	0.1138					752	97.4271
753	0					753	0.10991					753	97.4687
754	0					754	0.107546					754	97.5517
755	0					755	0.103425					755	97.565
756	0					756	0.0982297					756	97.6643
757	0					757	0.0936919					757	97.6456
758	0					758	0.0886755					758	97.8514
759	0					759	0.0859552					759	97.8876
760	0					760	0.0801041					760	97.9031
761	0					761	0.0778534					761	97.8963
762	0					762	0.0747795					762	97.9507
763	0					763	0.071971					763	97.9284
764	0					764	0.0696216					764	97.8597
765	0					765	0.0662185					765	97.8343
766	0					766	0.0644725					766	97.9286
767	0					767	0.062797					767	97.9218
768	0					768	0.0607707					768	97.7733
769	0					769	0.0589306					769	97.7597
770	0					770	0.0564692					770	97.8522
771	0					771	0.0562152					771	97.8121
772	0					772	0.0549784					772	97.8169
773	0					773	0.0531199					773	97.7691
774	0					774	0.0510906					774	97.8267
775	0					775	0.049631					775	97.8844
776	0					776	0.0469297					776	97.9681
777	0					777	0.0461414					777	98.0371
778	0					778	0.0440834					778	98.1245
779	0					779	0.043088					779	98.0714
780	0					780	0.0425199					780	98.198
781	0					781	0.0414874					781	98.2033
782	0					782	0.0393017					782	98.1837
783	0					783	0.0382811					783	98.1653
784	0					784	0.03695					784	98.1866
785	0					785	0.0357047					785	98.1474
786	0					786	0.0357135					786	98.1052
787	0					787	0.0343634					787	98.0394
788	0					788	0.0339487					788	98.0383
789	0					789	0.0335317					789	98.0233
790	0					790	0.0330797					790	98.0591
791	0					791	0.0335507					791	98.0922
792	0					792	0.0322971					792	98.0933
793	0					793	0.0309712					793	98.1684
794	0					794	0.0291281					794	98.0817
795	0					795	0.0287964					795	98.0858
796	0					796	0.0281064					796	98.0677
797	0					797	0.0278412					797	98.0595
798	0					798	0.0264752					798	98.2699
799	0					799	0.0260246					799	98.1876
800	0					800	0.0255759					800	98.1857
801	0					801	0					801	98.197
802	0					802	0					802	98.1397
803	0					803	0					803	98.0999
804	0					804	0					804	98.1023
805	0					805	0					805	98.1243
806	0					806	0					806	97.9697
807	0					807	0					807	97.9269
808	0					808	0					808	97.8697
809	0					809	0					809	97.8514
810	0					810	0					810	97.9417
811	0					811	0					811	98.0363
812	0					812	0					812	98.0087
813	0					813	0					813	97.9221
814	0					814	0					814	97.7667
815	0					815	0					815	97.9798
816	0					816	0					816	98.0659
817	0					817	0					817	97.9743
818	0					818	0					818	97.8575
819	0					819	0					819	97.8252
820	0					820	0					820	97.8212
