# Supplementary material for: Single molecule imaging simulations with advanced fluorophore photophysics
Source: Commun Biol. 2023 Jan 16;6:53. doi: 10.1038/s42003-023-04432-x (PMC9842740; doi:10.1038/s42003-023-04432-x)
Supplement: Supplementary file 5 — Supplementary Data 1 [file 42003_2023_4432_MOESM5_ESM.zip › XLS FILES/Fig4C.xlsx]

## Sheet: Sheet1
r = Channel 1/Channel 2	Processed data	Ground-truth AF647	Ground-truth CF660C	Ground-truth CF680
0.303494	0.0012892	0	0	0
0.310563	0.000944887	0	0	0
0.317797	0.00184676	0	0	0
0.3252	0.00150393	0	0	0
0.332774	0.00264546	0	0	0
0.340526	0.00344699	0	0	0
0.348458	0.0025264	0	0	0
0.356574	0.00356617	0	0	0
0.36488	0.00428922	0	0	0
0.373379	0.00550146	0	0	0
0.382076	0.00563224	0	0	0
0.390976	0.00325239	0	0	0
0.400083	0.00684568	0	0	0
0.409402	0.00692878	0	0	0
0.418938	0.00910591	0	0	0
0.428697	0.0111803	0	0	0
0.438682	0.0120407	0	0	0
0.4489	0.0128561	0	0	0
0.459357	0.0129894	0.000366797	0	0
0.470056	0.0191446	0.000358448	0	0
0.481005	0.0219625	0	0	0
0.49221	0.0280206	0	0	0
0.503675	0.0254408	0.00301071	0	0
0.515407	0.0341611	0	0	0
0.527412	0.0363509	0.00223627	0	0
0.539697	0.0405982	0.000312195	0	0
0.552268	0.0451647	0.0027458	0	0
0.565132	0.0507138	0.00298144	0	0
0.578296	0.0644442	0.00145679	0	0
0.591766	0.0743826	0.00284725	0	0
0.60555	0.0961116	0.00612137	0	0
0.619655	0.107657	0.00571012	0	0
0.634089	0.126958	0.00292293	0	0
0.648859	0.149544	0.00830952	0	0
0.663972	0.18076	0.015987	0.000343037	0
0.679438	0.244742	0.0126473	0	0
0.695264	0.297697	0.0254458	0	0
0.711459	0.407509	0.0393128	0	0
0.728031	0.534739	0.0567012	0	0
0.744989	0.746036	0.101774	0.000305732	0
0.762342	1.03122	0.172172	0	0
0.7801	1.33664	0.364369	0	0
0.79827	1.69061	0.929129	0	0
0.816865	1.9922	4.38747	0	0
0.835892	2.16908	18.696	0	0
0.855362	2.11273	19.89	0.000798845	0
0.875286	1.90561	4.95971	0	0
0.895674	1.59489	0.951868	0	0
0.916537	1.2191	0.314724	0	0
0.937886	0.883056	0.164739	0	0
0.959732	0.636388	0.0723308	0	0
0.982087	0.457861	0.0281365	0	0
1.00496	0.34154	0.0502976	0.00294635	0
1.02837	0.245022	0.0140904	0	0
1.05233	0.198453	0.00720508	0.000216442	0
1.07684	0.162415	0.0161162	0.00042303	0
1.10192	0.139011	0.00443429	0.000413401	0
1.12759	0.128734	0.00194254	0.000807982	0
1.15385	0.11597	0.00423471	0.00513233	0
1.18073	0.121449	0.00128431	0.000964521	0
1.20823	0.121922	0.00125507	0.00490134	0
1.23637	0.122074	0.00177162	0.00497399	0
1.26517	0.142954	0.000266352	0.00342054	0
1.29464	0.164935	0.00130145	0.00738909	0
1.3248	0.192265	0	0.0135822	0
1.35566	0.228222	0.000124287	0.0112568	0
1.38723	0.278449	0.000364374	0.0259417	0
1.41955	0.341499	0	0.032411	0
1.45261	0.403084	0	0.0570746	0
1.48645	0.461622	0	0.126721	0
1.52107	0.511177	0	0.263245	0
1.5565	0.560813	0	1.04145	0
1.59276	0.591589	0.000105786	4.82159	0
1.62986	0.588086	0	10.4152	0
1.66782	0.567427	0	7.08352	0
1.70667	0.528031	0	1.85025	0
1.74643	0.466388	0	0.400387	0
1.7871	0.400271	0	0.149117	0
1.82873	0.324941	0	0.0717404	0
1.87133	0.255761	0	0.0385834	0
1.91492	0.211782	0	0.0248592	0
1.95952	0.159239	0	0.0117399	0
2.00516	0.122394	0	0.0230588	0.000177475
2.05187	0.0965348	0	0.00654928	0
2.09967	0.0735599	0	0.00379673	0
2.14857	0.0580456	0	0.00318026	0
2.19862	0.0431994	0	0.00341866	0
2.24983	0.0374336	0	0.00445445	0
2.30224	0.0310157	0	0.000989331	0
2.35586	0.027777	0	0.00145022	0
2.41074	0.022154	0	0.000850323	0
2.46689	0.0216893	0	0.000461649	0
2.52435	0.0192582	0	0.00261661	0.000140973
2.58315	0.0205238	0	0.000264523	6.88822e-05
2.64332	0.0188355	0	0.00146484	0.000201943
2.70489	0.0184429	0	0.000168411	0
2.7679	0.0192953	0	0.000411445	0
2.83237	0.0189942	0	0	0
2.89834	0.0203168	0	0	6.13913e-05
2.96586	0.0232843	0	0	0
3.03494	0.022013	0	0.000525339	0.000938052
3.10563	0.0267088	0	0	0
3.17797	0.0265625	0	0	0.000111979
3.252	0.0303795	0	0	0.000273575
3.32774	0.0343616	0	0.00041067	0.000320818
3.40526	0.0354465	0	0	0.000365767
3.48458	0.0391311	0	0	0.0013787
3.56574	0.043809	0	0	0.000748511
3.6488	0.0476372	0	0.000124845	0.000292589
3.73379	0.0469982	0	0	0.000953097
3.82076	0.0529175	0	0	0.000977972
3.90976	0.0574171	0	0	0.00104673
4.00083	0.0605354	0	5.693e-05	0.00529242
4.09402	0.0653456	0	0	0.00217309
4.18938	0.0715631	0	0	0.00356768
4.28697	0.074817	0	0	0.0073465
4.38682	0.0792681	0	0	0.00758488
4.489	0.0841315	0	0.000101478	0.0151812
4.59357	0.0838561	0	0	0.0234349
4.70056	0.083175	0	0	0.0543578
4.81005	0.0846168	0	0	0.152888
4.9221	0.0859299	0	0	0.513329
5.03675	0.085547	0	0	1.35578
5.15407	0.0853077	0	0	2.21979
5.27412	0.0828095	0	0	2.08812
5.39697	0.0784415	0	0	1.15909
5.52268	0.0752036	0	0	0.426639
5.65132	0.0714494	0	0	0.137087
5.78296	0.0675395	0	0	0.0525527
5.91766	0.0602995	0	0	0.0252873
6.0555	0.055567	0	0	0.0210388
6.19655	0.0500874	0	0	0.0112849
6.34089	0.0452604	0	0	0.0076046
6.48859	0.0410041	0	0	0.00575872
6.63972	0.0356807	0	0	0.00361777
6.79438	0.0308374	0	0	0.00272358
6.95264	0.0265479	0	0	0.00486251
7.11459	0.0232214	0	0	0.00102539
7.28031	0.0195757	0	0	0.00161306
7.44989	0.0173576	0	0	0.00138527
7.62342	0.0143835	0	0	0.00067687
7.801	0.012263	0	0	0.000638653
7.9827	0.00996206	0	0	0.00336577
8.16865	0.00809479	0	0	0.000326737
8.35892	0.00668182	0	0	0.00025544
8.55362	0.00515745	0	0	0.000540854
8.75286	0.00478302	0	0	0.000264272
8.95674	0.00369127	0	0	0.00164887
9.16537	0.00293489	0	0	5.82409e-05
9.37886	0.00216931	0	0	7.58869e-05
9.59732	0.00183456	0	0	0.000315178
9.82087	0.00148404	0	0	0
