# Supplementary material for: Single molecule imaging simulations with advanced fluorophore photophysics
Source: Commun Biol. 2023 Jan 16;6:53. doi: 10.1038/s42003-023-04432-x (PMC9842740; doi:10.1038/s42003-023-04432-x)
Supplement: Supplementary file 5 — Supplementary Data 1 [file 42003_2023_4432_MOESM5_ESM.zip › XLS FILES/Fig4E.xlsx]

## Sheet: Sheet1
CF660C=>AF647	CF680=>AF647	AF647=>CF660C	CF680=>CF660C	CF660C=>CF680	AF647=>CF680
1.48069	0.00827175	1.95505	0.970553	0.545517	0.0243728
1.42867	0.00800512	2.02681	1.038	0.539878	0.0254838
1.55061	0.00537822	2.00662	1.00573	0.494467	0.0293063
