# Supplementary material for: Single molecule imaging simulations with advanced fluorophore photophysics
Source: Commun Biol. 2023 Jan 16;6:53. doi: 10.1038/s42003-023-04432-x (PMC9842740; doi:10.1038/s42003-023-04432-x)
Supplement: Supplementary file 5 — Supplementary Data 1 [file 42003_2023_4432_MOESM5_ESM.zip › XLS FILES/Fig4F.xlsx]

## Sheet: Sheet1
CF660C=>AF647	AF647=>CF660C	CF660C=>AF647 LD	AF647=>CF660C LD	CF660C=>AF647 HD	AF647=>CF660C HD	CF660C=>AF647 LB	AF647=>CF660C LB	CF660C=>AF647 HB	AF647=>CF660C HB
1.4958	2.17348	1.21798	2.33727	1.35244	2.13265	0.333405	0.596623	6.67952	5.82446
1.45834	2.21667	1.51638	2.10333	1.39924	2.09329	0.315064	0.594394	6.63369	5.59618
1.52898	2.21925	1.67938	2.36392	1.40523	1.96457	0.361097	0.557192	6.85671	5.67927
