# Supplementary material for: Single molecule imaging simulations with advanced fluorophore photophysics
Source: Commun Biol. 2023 Jan 16;6:53. doi: 10.1038/s42003-023-04432-x (PMC9842740; doi:10.1038/s42003-023-04432-x)
Supplement: Supplementary file 5 — Supplementary Data 1 [file 42003_2023_4432_MOESM5_ESM.zip › XLS FILES/Fig5C.xlsx]

## Sheet: Sheet1
Diffusion Coeff [\mum²/s] Data	PDF Data	Diffusion Coeff [\mum²/s] Fit	PDF Fit
0.00999999	0.00375691	0.02	0.00468738
0.03	0.0299079	0.03	0.0150495
0.05	0.0574586	0.04	0.0301686
0.07	0.0756538	0.05	0.0467253
0.09	0.0744751	0.06	0.0614817
0.11	0.065267	0.07	0.0723041
0.13	0.0586372	0.08	0.0783414
0.15	0.0434622	0.09	0.0797619
0.17	0.0333702	0.1	0.0773563
0.19	0.026372	0.11	0.0721805
0.21	0.0242357	0.12	0.0652982
0.23	0.0186372	0.13	0.0576315
0.25	0.0167956	0.14	0.0498952
0.27	0.0152486	0.15	0.0425891
0.29	0.0145856	0.16	0.0360215
0.31	0.014512	0.17	0.0303477
0.33	0.0159853	0.18	0.0256106
0.35	0.0144383	0.19	0.0217773
0.37	0.0123757	0.2	0.0187691
0.39	0.0137017	0.21	0.016484
0.41	0.0153223	0.22	0.0148123
0.43	0.012965	0.23	0.0136472
0.45	0.0141436	0.24	0.0128903
0.47	0.012965	0.25	0.0124551
0.49	0.0133333	0.26	0.0122675
0.51	0.013407	0.27	0.0122659
0.53	0.0150276	0.28	0.0123997
0.55	0.012523	0.29	0.0126283
0.57	0.014291	0.3	0.0129194
0.59	0.012744	0.31	0.0132477
0.61	0.0108287	0.32	0.0135935
0.63	0.0111234	0.33	0.0139418
0.65	0.0103867	0.34	0.0142812
0.67	0.00928177	0.35	0.0146031
0.69	0.00987109	0.36	0.0149012
0.71	0.0092081	0.37	0.0151711
0.73	0.00891344	0.38	0.0154097
0.75	0.00928177	0.39	0.0156151
0.77	0.00957643	0.4	0.015786
0.79	0.00876611	0.41	0.015922
0.81	0.00714549	0.42	0.0160231
0.83	0.00611418	0.43	0.0160899
0.85	0.00802947	0.44	0.016123
0.87	0.00744015	0.45	0.0161236
0.89	0.00567219	0.46	0.0160929
0.91	0.00655617	0.47	0.0160323
0.93	0.00626151	0.48	0.0159432
0.95	0.00574586	0.49	0.0158272
0.97	0.00552486	0.5	0.0156861
0.99	0.00537753	0.51	0.0155214
1.01	0.0041989	0.52	0.0153349
1.03	0.00456722	0.53	0.0151283
1.05	0.00353591	0.54	0.0149032
1.07	0.00383057	0.55	0.0146614
1.09	0.00368324	0.56	0.0144045
1.11	0.00360958	0.57	0.014134
1.13	0.00383057	0.58	0.0138516
1.15	0.0025046	0.59	0.0135586
1.17	0.00309392	0.6	0.0132566
1.19	0.00191529	0.61	0.012947
1.21	0.00265193	0.62	0.012631
1.23	0.00228361	0.63	0.0123099
1.25	0.00287293	0.64	0.0119848
1.27	0.00228361	0.65	0.011657
1.29	0.00198895	0.66	0.0113274
1.31	0.00139963	0.67	0.010997
1.33	0.00169429	0.68	0.0106667
1.35	0.00154696	0.69	0.0103374
1.37	0.00154696	0.7	0.0100099
1.39	0.00154696	0.71	0.00968483
1.41	0.000810313	0.72	0.00936288
1.43	0.000883978	0.73	0.00904466
1.45	0.00154696	0.74	0.00873069
1.47	0.00132597	0.75	0.00842147
1.49	0.0012523	0.76	0.00811742
1.51	0.00110497	0.77	0.00781893
1.53	0.000736648	0.78	0.00752634
1.55	0.000810313	0.79	0.00723994
1.57	0.000810313	0.8	0.00695997
1.59	0.000662983	0.81	0.00668665
1.61	0.000368324	0.82	0.00642015
1.63	0.000515654	0.83	0.0061606
1.65	0.000883978	0.84	0.00590811
1.67	0.000736648	0.85	0.00566276
1.69	0.000589319	0.86	0.00542459
1.71	0.000589319	0.87	0.00519363
1.73	0.000294659	0.88	0.00496988
1.75	0.000441989	0.89	0.00475331
1.77	7.36648e-05	0.9	0.00454388
1.79	0.000441989	0.91	0.00434154
1.81	0.000515654	0.92	0.0041462
1.83	0.000220994	0.93	0.00395778
1.85	0.000294659	0.94	0.00377618
1.87	0.00014733	0.95	0.00360128
1.89	0	0.96	0.00343295
1.91	0.00014733	0.97	0.00327108
1.93	0.000294659	0.98	0.00311551
1.95	7.36648e-05	0.99	0.00296611
1.97	0	1	0.00282272
1.99	7.36648e-05	1.01	0.00268518
		1.02	0.00255335
		1.03	0.00242705
		1.04	0.00230613
		1.05	0.00219043
		1.06	0.00207978
		1.07	0.00197401
		1.08	0.00187297
		1.09	0.00177649
		1.1	0.00168441
		1.11	0.00159658
		1.12	0.00151283
		1.13	0.00143302
		1.14	0.001357
		1.15	0.00128462
		1.16	0.00121572
		1.17	0.00115018
		1.18	0.00108786
		1.19	0.00102862
		1.2	0.000972325
		1.21	0.000918859
		1.22	0.000868096
		1.23	0.000819917
		1.24	0.000774207
		1.25	0.000730856
		1.26	0.000689755
		1.27	0.000650801
		1.28	0.000613895
		1.29	0.000578941
		1.3	0.000545846
		1.31	0.00051452
		1.32	0.00048488
		1.33	0.000456842
		1.34	0.000430328
		1.35	0.000405262
		1.36	0.000381573
		1.37	0.000359191
		1.38	0.00033805
		1.39	0.000318086
		1.4	0.000299239
		1.41	0.000281452
		1.42	0.000264668
		1.43	0.000248836
		1.44	0.000233905
		1.45	0.000219828
		1.46	0.000206559
		1.47	0.000194054
		1.48	0.000182272
		1.49	0.000171175
		1.5	0.000160724
		1.51	0.000150885
		1.52	0.000141623
		1.53	0.000132906
		1.54	0.000124705
		1.55	0.00011699
		1.56	0.000109734
		1.57	0.000102911
		1.58	9.64966e-05
		1.59	9.04676e-05
		1.6	8.48019e-05
		1.61	7.94786e-05
		1.62	7.4478e-05
		1.63	6.97813e-05
		1.64	6.5371e-05
		1.65	6.12303e-05
		1.66	5.73435e-05
		1.67	5.36956e-05
		1.68	5.02725e-05
		1.69	4.7061e-05
		1.7	4.40485e-05
		1.71	4.12231e-05
		1.72	3.85737e-05
		1.73	3.60897e-05
		1.74	3.37611e-05
		1.75	3.15786e-05
		1.76	2.95333e-05
		1.77	2.76169e-05
		1.78	2.58216e-05
		1.79	2.414e-05
		1.8	2.2565e-05
		1.81	2.10902e-05
		1.82	1.97094e-05
		1.83	1.84167e-05
		1.84	1.72068e-05
		1.85	1.60745e-05
		1.86	1.50149e-05
		1.87	1.40236e-05
		1.88	1.30962e-05
		1.89	1.22287e-05
		1.9	1.14175e-05
		1.91	1.06588e-05
		1.92	9.94952e-06
		1.93	9.2864e-06
		1.94	8.66654e-06
		1.95	8.0872e-06
		1.96	7.5458e-06
		1.97	7.03991e-06
		1.98	6.56725e-06
