# Supplementary material for: Single molecule imaging simulations with advanced fluorophore photophysics
Source: Commun Biol. 2023 Jan 16;6:53. doi: 10.1038/s42003-023-04432-x (PMC9842740; doi:10.1038/s42003-023-04432-x)
Supplement: Supplementary file 5 — Supplementary Data 1 [file 42003_2023_4432_MOESM5_ESM.zip › XLS FILES/FigS10.xlsx]

## Sheet: Sheet1
Cy5 Wavelength [nm]	Cy5 Epsilon [M-1cm-1]	T_1 Wavelength [nm]	T_1 Epsilon [M-1cm-1]	R^{+.} Wavelength [nm]	R^{+.} Epsilon [M-1cm-1]	R^{-.} Wavelength [nm]	R^{-.} Epsilon [M-1cm-1]	RS^{-} Wavelength [nm]	RS^{-} Epsilon [M-1cm-1]
300	0	280	2.78784e-225	280	0.0938642	280	0.000237398	280	24265.6
301	0	281	3.54699e-224	281	0.114492	281	0.000288762	281	25286.4
302	0	282	4.48525e-223	282	0.139439	282	0.000350894	282	26318.6
303	0	283	5.63702e-222	283	0.169562	283	0.000425977	283	27360.2
304	0	284	7.04121e-221	284	0.205875	284	0.000516619	284	28409.1
305	0	285	8.74139e-220	285	0.249583	285	0.000625932	285	29463
306	0	286	1.07857e-218	286	0.302106	286	0.000757632	286	30519.6
307	0	287	1.32267e-217	287	0.365122	287	0.000916143	287	31576.3
308	0	288	1.61209e-216	288	0.440605	288	0.00110673	288	32630.6
309	0	289	1.95283e-215	289	0.530879	289	0.00133565	289	33679.8
310	0	290	2.3511e-214	290	0.638667	290	0.00161034	290	34721.3
311	0	291	2.8133e-213	291	0.767163	291	0.00193963	291	35752.3
312	0	292	3.34576e-212	292	0.9201	292	0.00233395	292	36770
313	0	293	3.95465e-211	293	1.10183	293	0.00280567	293	37771.4
314	0	294	4.64576e-210	294	1.31744	294	0.00336944	294	38753.9
315	0	295	5.42427e-209	295	1.57282	295	0.00404251	295	39714.4
316	0	296	6.29449e-208	296	1.87483	296	0.00484527	296	40650.2
317	0	297	7.25964e-207	297	2.2314	297	0.00580175	297	41558.3
318	0	298	8.32155e-206	298	2.65171	298	0.00694022	298	42436.1
319	0	299	9.48045e-205	299	3.14637	299	0.00829395	299	43280.6
320	0	300	1.07347e-203	300	3.72758	300	0.009902	300	44089.3
321	0	301	1.20805e-202	301	4.40939	301	0.0118102	301	44859.4
322	0	302	1.35118e-201	302	5.20791	302	0.0140724	302	45588.6
323	0	303	1.50203e-200	303	6.14161	303	0.0167514	303	46274.3
324	0	304	1.65951e-199	304	7.2316	304	0.0199208	304	46914.2
325	0	305	1.82228e-198	305	8.50199	305	0.0236666	305	47506.2
326	0	306	1.98877e-197	306	9.98023	306	0.0280892	306	48048.3
327	0	307	2.1572e-196	307	11.6975	307	0.0333055	307	48538.6
328	0	308	2.32558e-195	308	13.6893	308	0.0394518	308	48975.3
329	0	309	2.49176e-194	309	15.9957	309	0.0466865	309	49357
330	0	310	2.65349e-193	310	18.662	310	0.0551937	310	49682.3
331	0	311	2.80843e-192	311	21.7394	311	0.065187	311	49950
332	0	312	2.95423e-191	312	25.2854	312	0.0769141	312	50159.2
333	0	313	3.0886e-190	313	29.3647	313	0.0906619	313	50309.2
334	0	314	3.20932e-189	314	34.0499	314	0.106762	314	50399.4
335	0	315	3.31435e-188	315	39.4222	315	0.125598	315	50429.5
336	0	316	3.40189e-187	316	45.572	316	0.147612	316	50399.4
337	0	317	3.47038e-186	317	52.6005	317	0.173315	317	50309.2
338	0	318	3.5186e-185	318	60.6199	318	0.203293	318	50159.2
339	0	319	3.54565e-184	319	69.7548	319	0.238223	319	49950
340	0	320	3.55106e-183	320	80.1433	320	0.27888	320	49682.3
341	0	321	3.53473e-182	321	91.9377	321	0.326156	321	49357
342	0	322	3.49694e-181	322	105.306	322	0.381071	322	48975.3
343	0	323	3.43839e-180	323	120.434	323	0.444797	323	48538.6
344	0	324	3.36015e-179	324	137.523	324	0.518669	324	48048.3
345	0	325	3.26359e-178	325	156.797	325	0.604216	325	47506.2
346	0	326	3.15042e-177	326	178.498	326	0.703182	326	46914.2
347	0	327	3.02257e-176	327	202.891	327	0.817556	327	46274.3
348	0	328	2.88217e-175	328	230.264	328	0.949599	328	45588.6
349	0	329	2.73148e-174	329	260.929	329	1.10189	329	44859.4
350	0	330	2.57283e-173	330	295.225	330	1.27734	330	44089.3
351	0	331	2.40857e-172	331	333.517	331	1.47928	331	43280.6
352	0	332	2.24101e-171	332	376.198	332	1.71147	332	42436.1
353	0	333	2.07235e-170	333	423.69	333	1.97815	333	41558.3
354	0	334	1.90465e-169	334	476.447	334	2.28415	334	40650.2
355	0	335	1.73982e-168	335	534.951	335	2.63489	335	39714.4
356	0	336	1.57953e-167	336	599.718	336	3.03651	336	38753.9
357	0	337	1.42524e-166	337	671.297	337	3.49591	337	37771.4
358	0	338	1.27815e-165	338	750.266	338	4.02087	338	36770
359	0	339	1.13923e-164	339	837.24	339	4.62012	339	35752.3
360	0	340	1.0092e-163	340	932.865	340	5.30346	340	34721.3
361	0	341	8.88538e-163	341	1037.82	341	6.0819	341	33679.8
362	0	342	7.77519e-162	342	1152.81	342	6.96776	342	32630.6
363	0	343	6.76209e-161	343	1278.58	343	7.97481	343	31576.3
364	0	344	5.84502e-160	344	1415.89	344	9.11846	344	30519.6
365	0	345	5.02142e-159	345	1565.55	345	10.4159	345	29463
366	0	346	4.28747e-158	346	1728.38	346	11.8862	346	28409.1
367	0	347	3.63841e-157	347	1905.22	347	13.5508	347	27360.2
368	0	348	3.06872e-156	348	2096.92	348	15.4334	348	26318.6
369	0	349	2.5724e-155	349	2304.39	349	17.5602	349	25286.4
370	0	350	2.14316e-154	350	2528.49	350	19.9606	350	24265.6
371	0	351	1.77462e-153	351	2770.14	351	22.6668	351	23258.3
372	0	352	1.46046e-152	352	3030.23	352	25.7146	352	22266.2
373	0	353	1.19457e-151	353	3309.66	353	29.1436	353	21291
374	0	354	9.71109e-151	354	3609.31	354	32.9974	354	20334.2
375	0	355	7.8462e-150	355	3930.07	355	37.3242	355	19397.2
376	0	356	6.30066e-149	356	4272.76	356	42.177	356	18481.3
377	0	357	5.0286e-148	357	4638.22	357	47.6139	357	17587.6
378	0	358	3.98882e-147	358	5027.22	358	53.6989	358	16717.2
379	0	359	3.14468e-146	359	5440.49	359	60.5021	359	15870.9
380	0	360	2.46401e-145	360	5878.72	360	68.1003	360	15049.4
381	0	361	1.91887e-144	361	6342.5	361	76.5776	361	14253.4
382	0	362	1.48519e-143	362	6832.38	362	86.0256	362	13483.4
383	0	363	1.1425e-142	363	7348.82	363	96.5445	363	12739.8
384	0	364	8.73498e-142	364	7892.17	364	108.243	364	12022.8
385	0	365	6.6375e-141	365	8462.71	365	121.241	365	11332.7
386	0	366	5.01282e-140	366	9060.59	366	135.665	366	10669.4
387	0	367	3.76266e-139	367	9685.83	367	151.657	367	10032.9
388	0	368	2.807e-138	368	10338.4	368	169.368	368	9423.15
389	0	369	2.08126e-137	369	11017.9	369	188.961	369	8839.88
390	0	370	1.53371e-136	370	11724.2	370	210.614	370	8282.82
391	0	371	1.1233e-135	371	12456.5	371	234.518	371	7751.61
392	0	372	8.17685e-135	372	13214.4	372	260.878	372	7245.8
393	0	373	5.91575e-134	373	13996.8	373	289.917	373	6764.91
394	0	374	4.25371e-133	374	14802.9	374	321.872	374	6308.4
395	0	375	3.03992e-132	375	15631.4	375	356.999	375	5875.68
396	0	376	2.15919e-131	376	16480.9	376	395.57	376	5466.1
397	0	377	1.52425e-130	377	17350	377	437.879	377	5079.01
398	0	378	1.06943e-129	378	18237	378	484.237	378	4713.7
399	0	379	7.45742e-129	379	19139.9	379	534.977	379	4369.44
400	0	380	5.16842e-128	380	20056.6	380	590.455	380	4045.49
401	0	381	3.5601e-127	381	20985.1	381	651.046	381	3741.08
402	0	382	2.43726e-126	382	21923	382	717.15	382	3455.46
403	0	383	1.65835e-125	383	22867.6	383	789.191	383	3187.83
404	0	384	1.12147e-124	384	23816.3	384	867.617	384	2937.42
405	0	385	7.53757e-124	385	24766.4	385	952.9	385	2703.44
406	0	386	5.03514e-123	386	25715	386	1045.54	386	2485.14
407	0	387	3.34293e-122	387	26658.9	387	1146.06	387	2281.74
408	0	388	2.20586e-121	388	27595.1	388	1255.01	388	2092.48
409	0	389	1.44665e-120	389	28520.4	389	1372.97	389	1916.63
410	0	390	9.42938e-120	390	29431.6	390	1500.54	390	1753.47
411	0	391	6.10856e-119	391	30325.3	391	1638.36	391	1602.28
412	0	392	3.93305e-118	392	31198.3	392	1787.08	392	1462.38
413	0	393	2.51684e-117	393	32047.1	393	1947.39	393	1333.1
414	0	394	1.60073e-116	394	32868.7	394	2119.99	394	1213.8
415	0	395	1.01184e-115	395	33659.6	395	2305.63	395	1103.86
416	0	396	6.35689e-115	396	34416.7	396	2505.06	396	1002.68
417	0	397	3.96927e-114	397	35136.9	397	2719.08	397	909.685
418	0	398	2.46327e-113	398	35817.2	398	2948.48	398	824.331
419	0	399	1.51932e-112	399	36454.7	399	3194.1	399	746.094
420	0	400	9.31367e-112	400	37046.7	400	3456.78	400	674.477
421	0	401	5.6745e-111	401	37590.5	401	3737.4	401	609.007
422	0	402	3.43613e-110	402	38084	402	4036.83	402	549.236
423	0	403	2.06798e-109	403	38524.7	403	4355.97	403	494.741
424	0	404	1.23697e-108	404	38910.9	404	4695.72	404	445.121
425	0	405	7.35371e-108	405	39240.7	405	5057.02	405	400
426	0	406	4.34499e-107	406	39512.6	406	5440.76	406	359.024
427	0	407	2.55157e-106	407	39725.5	407	5847.88	407	321.862
428	0	408	1.48922e-105	408	39878.3	408	6279.3	408	288.202
429	0	409	8.63868e-105	409	39970.4	409	6735.93	409	257.755
430	0	410	4.98047e-104	410	40001.3	410	7218.67	410	230.249
431	0	411	2.85383e-103	411	39971	411	7728.42	411	205.434
432	0	412	1.62526e-102	412	39879.5	412	8266.05	412	183.075
433	0	413	9.19921e-102	413	39727.3	413	8832.4	413	162.955
434	0	414	5.17504e-101	414	39515.2	414	9428.29	414	144.874
435	0	415	2.89343e-100	415	39244	415	10054.5	415	128.645
436	0	416	1.60785e-99	416	38915	416	10711.8	416	114.099
437	0	417	8.88004e-99	417	38529.9	417	11400.9	417	101.077
438	0	418	4.87438e-98	418	38090.2	418	12122.3	418	89.4347
439	0	419	2.65924e-97	419	37598.1	419	12876.8	419	79.0395
440	0	420	1.44189e-96	420	37055.7	420	13664.8	420	69.7697
441	0	421	7.77037e-96	421	36465.5	421	14486.9	421	61.514
442	0	422	4.16185e-95	422	35830	422	15343.3	422	54.171
443	0	423	2.21547e-94	423	35152.1	423	16234.3	423	47.6481
444	0	424	1.17214e-93	424	34434.7	424	17160.3	424	41.8611
445	0	425	6.16354e-93	425	33680.7	425	18121.3	425	36.7335
446	0	426	3.22118e-92	426	32893.5	426	19117.3	426	32.1961
447	0	427	1.67315e-91	427	32076.3	427	20148.3	427	28.1859
448	0	428	8.63755e-91	428	31232.4	428	21214	428	24.6463
449	0	429	4.43181e-90	429	30365.2	429	22314.2	429	21.526
450	0	430	2.25999e-89	430	29478.2	430	23448.5	430	18.7789
451	0	431	1.14543e-88	431	28574.8	431	24616.1	431	16.3633
452	0	432	5.76982e-88	432	27658.3	432	25816.6	432	14.2419
453	0	433	2.88864e-87	433	26732.3	433	27049.1	433	12.3813
454	0	434	1.43734e-86	434	25800.1	434	28312.6	434	10.7515
455	0	435	7.10821e-86	435	24865	435	29606	435	9.32562
456	0	436	3.49379e-85	436	23930.3	436	30928.1	436	8.07973
457	0	437	1.70674e-84	437	22999.1	437	32277.6	437	6.9925
458	0	438	8.28655e-84	438	22074.5	438	33652.9	438	6.04489
459	0	439	3.99867e-83	439	21159.5	439	35052.3	439	5.22003
460	0	440	1.91775e-82	440	20257	440	36474.2	440	4.50291
461	0	441	9.14121e-82	441	19369.7	441	37916.4	441	3.88024
462	0	442	4.33063e-81	442	18500.2	442	39377	442	3.34025
463	0	443	2.03907e-80	443	17651.1	443	40853.8	443	2.87255
464	0	444	9.54223e-80	444	16824.8	444	42344.3	444	2.46797
465	0	445	4.43815e-79	445	16023.4	445	43846.2	445	2.11841
466	0	446	2.05158e-78	446	15249.1	446	45356.8	446	1.81678
467	0	447	9.42566e-78	447	14504.1	447	46873.3	447	1.55682
468	0	448	4.30397e-77	448	13790	448	48393.1	448	1.33305
469	0	449	1.95327e-76	449	13108.9	449	49913	449	1.14066
470	0	450	8.81029e-76	450	12462.2	450	51430.3	450	0.975467
471	0	451	3.9496e-75	451	11851.7	451	52941.6	451	0.833788
472	0	452	1.75975e-74	452	11278.8	452	54443.8	452	0.712425
473	0	453	7.79263e-74	453	10745.1	453	55933.8	453	0.608589
474	0	454	3.42967e-73	454	10251.7	454	57408.1	454	0.519854
475	0	455	1.50022e-72	455	9800.09	455	58863.5	455	0.444114
476	0	456	6.52221e-72	456	9391.47	456	60296.5	456	0.379541
477	0	457	2.81818e-71	457	9027.06	457	61703.9	457	0.324551
478	0	458	1.21026e-70	458	8708.05	458	63082.1	458	0.277775
479	0	459	5.1656e-70	459	8435.6	459	64427.8	459	0.23803
480	0	460	2.19129e-69	460	8210.88	460	65737.6	460	0.204296
481	0	461	9.23877e-69	461	8035.04	461	67008.2	461	0.175693
482	0	462	3.87136e-68	462	7909.24	462	68236.4	462	0.151466
483	0	463	1.61231e-67	463	7834.66	463	69418.9	463	0.130965
484	0	464	6.67371e-67	464	7812.5	464	70552.6	464	0.113633
485	0	465	2.7455e-66	465	7843.95	465	71634.5	465	0.0989915
486	0	466	1.12257e-65	466	7930.26	466	72661.6	466	0.0866334
487	0	467	4.56181e-65	467	8072.7	467	73631	467	0.0762093
488	0	468	1.84245e-64	468	8272.54	468	74540.2	468	0.0674217
489	0	469	7.39592e-64	469	8531.11	469	75386.6	469	0.0600168
490	0	470	2.95068e-63	470	8849.72	470	76167.7	470	0.0537789
491	0	471	1.17e-62	471	9229.74	471	76881.5	471	0.0485246
492	0	472	4.61093e-62	472	9672.5	472	77525.7	472	0.0440984
493	0	473	1.80603e-61	473	10179.4	473	78098.7	473	0.0403683
494	0	474	7.03063e-61	474	10751.7	474	78598.7	474	0.0372228
495	0	475	2.7202e-60	475	11390.7	475	79024.2	475	0.0345676
496	0	476	1.04602e-59	476	12097.8	476	79374.1	476	0.0323231
497	0	477	3.99777e-59	477	12874.1	477	79647.3	477	0.0304223
498	0	478	1.51855e-58	478	13720.9	478	79843.1	478	0.0288086
499	0	479	5.73291e-58	479	14639.1	479	79960.7	479	0.0274345
500	2754.52	480	2.15108e-57	480	15629.7	480	80000	480	0.0262604
501	2466.89	481	8.02182e-57	481	16693.5	481	79960.7	481	0.0252527
502	2520.69	482	2.9732e-56	482	17831.2	482	79843.1	482	0.0243834
503	2633.25	483	1.09525e-55	483	19043.3	483	79647.3	483	0.0236293
504	2681.4	484	4.0099e-55	484	20330.2	484	79374.1	484	0.0229708
505	2835.33	485	1.45912e-54	485	21691.7	485	79024.2	485	0.0223916
506	2961.65	486	5.27695e-54	486	23127.9	486	78598.7	486	0.0218781
507	2970.55	487	1.89675e-53	487	24638.3	487	78098.7	487	0.0214191
508	3045.12	488	6.77599e-53	488	26222.1	488	77525.7	488	0.0210052
509	3237.79	489	2.40586e-52	489	27878.3	489	76881.5	489	0.0206287
510	3348.78	490	8.4899e-52	490	29605.6	490	76167.7	490	0.0202831
511	3403.64	491	2.97763e-51	491	31402.3	491	75386.6	491	0.0199631
512	3661.26	492	1.03794e-50	492	33266.2	492	74540.2	492	0.0196643
513	3812.84	493	3.59593e-50	493	35195	493	73631	493	0.0193832
514	3951.47	494	1.23818e-49	494	37185.7	494	72661.6	494	0.0191166
515	3996.32	495	4.23734e-49	495	39235.3	495	71634.5	495	0.0188622
516	4286.88	496	1.44124e-48	496	41339.9	496	70552.6	496	0.018618
517	4317.92	497	4.87209e-48	497	43495.5	497	69418.9	497	0.0183822
518	4462.96	498	1.63692e-47	498	45697.7	498	68236.4	498	0.0181536
519	4734.43	499	5.4661e-47	499	47941.6	499	67008.2	499	0.017931
520	4890.13	500	1.8141e-46	500	50221.8	500	65737.6	500	0.0177135
521	4983.8	501	5.98384e-46	501	52532.6	501	64427.8	501	0.0175005
522	5150.23	502	1.96171e-45	502	54868	502	63082.1	502	0.0172912
523	5221.02	503	6.39181e-45	503	57221.5	503	61703.9	503	0.0170853
524	5405.45	504	2.06989e-44	504	59586.4	504	60296.5	504	0.0168823
525	5637.63	505	6.66204e-44	505	61955.5	505	58863.5	505	0.0166819
526	5782.5	506	2.13109e-43	506	64321.5	506	57408.1	506	0.0164838
527	6085.92	507	6.77535e-43	507	66676.6	507	55933.8	507	0.0162879
528	6304.21	508	2.1409e-42	508	69013	508	54443.8	508	0.0160939
529	6382.88	509	6.72352e-42	509	71322.8	509	52941.6	509	0.0159018
530	6626.29	510	2.09861e-41	510	73597.6	510	51430.3	510	0.0157114
531	6898.12	511	6.51031e-41	511	75829.1	511	49913	511	0.0155227
532	7402	512	2.00728e-40	512	78009.2	512	48393.1	512	0.0153356
533	7655.96	513	6.15103e-40	513	80129.4	513	46873.3	513	0.01515
534	7958.77	514	1.87337e-39	514	82181.5	514	45356.8	514	0.0149659
535	8127.45	515	5.67066e-39	515	84157.2	515	43846.2	515	0.0147833
536	8332.94	516	1.706e-38	516	86048.7	516	42344.3	516	0.0146021
537	8835.96	517	5.10106e-38	517	87848	517	40853.8	517	0.0144223
538	9135.03	518	1.51592e-37	518	89547.7	518	39377	518	0.014244
539	9565.3	519	4.47742e-37	519	91140.6	519	37916.4	519	0.014067
540	9856.18	520	1.31436e-36	520	92619.8	520	36474.2	520	0.0138914
541	10485.9	521	3.83474e-36	521	93978.8	521	35052.3	521	0.0137172
542	11019.1	522	1.11197e-35	522	95211.7	522	33652.9	522	0.0135444
543	11398.1	523	3.20467e-35	523	96313	523	32277.6	523	0.013373
544	11797.5	524	9.17932e-35	524	97277.8	524	30928.1	524	0.0132029
545	12717.4	525	2.6132e-34	525	98101.7	525	29606	525	0.0130342
546	12993.2	526	7.39383e-34	526	98781	526	28312.6	526	0.0128669
547	13582.7	527	2.07923e-33	527	99312.5	527	27049.1	527	0.012701
548	14083.7	528	5.81124e-33	528	99693.9	528	25816.6	528	0.0125364
549	14852.9	529	1.61425e-32	529	99923.5	529	24616.1	529	0.0123732
550	15542.3	530	4.45665e-32	530	100000	530	23448.5	530	0.0122114
551	16026.8	531	1.22287e-31	531	99923.2	531	22314.2	531	0.012051
552	16711.4	532	3.33495e-31	532	99693.5	532	21214	532	0.0118919
553	17205.3	533	9.03924e-31	533	99311.8	533	20148.3	533	0.0117343
554	17804.7	534	2.43506e-30	534	98779.9	534	19117.3	534	0.011578
555	18283.5	535	6.51963e-30	535	98100.4	535	18121.3	535	0.0114231
556	18732.1	536	1.73489e-29	536	97276.1	536	17160.3	536	0.0112696
557	19403.2	537	4.58833e-29	537	96310.9	537	16234.3	537	0.0111174
558	20104.7	538	1.20607e-28	538	95209.2	538	15343.3	538	0.0109667
559	20496	539	3.15084e-28	539	93975.8	539	14486.9	539	0.0108173
560	21117.3	540	8.18117e-28	540	92616.1	540	13664.8	540	0.0106693
561	21977.7	541	2.11125e-27	541	91136.3	541	12876.8	541	0.0105227
562	22082.7	542	5.415e-27	542	89542.6	542	12122.3	542	0.0103775
563	22898.8	543	1.38036e-26	543	87841.9	543	11400.9	543	0.0102336
564	23765.8	544	3.49721e-26	544	86041.5	544	10711.8	544	0.0100911
565	24349.6	545	8.80615e-26	545	84148.8	545	10054.5	545	0.00995002
566	24551.3	546	2.20387e-25	546	82171.5	546	9428.29	546	0.00981028
567	25341.4	547	5.48176e-25	547	80117.7	547	8832.4	547	0.00967191
568	26355.2	548	1.35516e-24	548	77995.5	548	8266.05	548	0.0095349
569	27259.1	549	3.32962e-24	549	75813.2	549	7728.42	549	0.00939926
570	28133.9	550	8.13082e-24	550	73578.9	550	7218.67	550	0.00926498
571	29264.7	551	1.97337e-23	551	71301	551	6735.93	551	0.00913206
572	30538.5	552	4.76014e-23	552	68987.8	552	6279.3	552	0.00900049
573	31849.3	553	1.14121e-22	553	66647.2	553	5847.88	553	0.00887028
574	33054.3	554	2.71923e-22	554	64287.4	554	5440.76	554	0.00874141
575	34321.5	555	6.43963e-22	555	61916.1	555	5057.02	555	0.00861389
576	35636.8	556	1.51569e-21	556	59540.8	556	4695.72	556	0.0084877
577	37155	557	3.54566e-21	557	57168.9	557	4355.97	557	0.00836285
578	38985.7	558	8.24362e-21	558	54807.4	558	4036.83	558	0.00823933
579	40991.6	559	1.90491e-20	559	52462.8	559	3737.4	559	0.00811714
580	42609.9	560	4.37487e-20	560	50141.6	560	3456.78	560	0.00799627
581	44233.8	561	9.986e-20	561	47849.6	561	3194.1	561	0.00787672
582	46936.9	562	2.26544e-19	562	45592.4	562	2948.48	562	0.00775847
583	48794.9	563	5.10798e-19	563	43375.1	563	2719.08	563	0.00764154
584	51231.9	564	1.14467e-18	564	41202.4	564	2505.06	564	0.0075259
585	52986.5	565	2.54946e-18	565	39078.5	565	2305.63	565	0.00741156
586	55957.8	566	5.64351e-18	566	37007.2	566	2119.99	566	0.00729851
587	58291.8	567	1.24161e-17	567	34992.1	567	1947.39	567	0.00718674
588	60685.2	568	2.71493e-17	568	33035.9	568	1787.08	568	0.00707625
589	63177.1	569	5.90019e-17	569	31141.3	569	1638.36	569	0.00696703
590	65953	570	1.27441e-16	570	29310.4	570	1500.54	570	0.00685907
591	67823.5	571	2.73581e-16	571	27544.8	571	1372.97	571	0.00675238
592	70293	572	5.83711e-16	572	25845.9	572	1255.01	572	0.00664693
593	72154.3	573	1.23779e-15	573	24214.6	573	1146.06	573	0.00654273
594	74495.3	574	2.60873e-15	574	22651.5	574	1045.54	574	0.00643977
595	76293	575	5.46445e-15	575	21156.8	575	952.9	575	0.00633804
596	78259.6	576	1.13763e-14	576	19730.4	576	867.617	576	0.00623754
597	80059.2	577	2.3539e-14	577	18372	577	789.191	577	0.00613825
598	81682.9	578	4.84073e-14	578	17080.9	578	717.15	578	0.00604017
599	83076.5	579	9.89395e-14	579	15856.2	579	651.046	579	0.00594329
600	83875.2	580	2.00985e-13	580	14696.8	580	590.455	580	0.00584761
601	84772.6	581	4.05781e-13	581	13601.2	581	534.977	581	0.00575312
602	86055.3	582	8.14246e-13	582	12568.1	582	484.237	582	0.00565981
603	86450	583	1.62388e-12	583	11595.6	583	437.879	583	0.00556766
604	87649.7	584	3.21876e-12	584	10681.9	584	395.57	584	0.00547669
605	87640.3	585	6.341e-12	585	9825.16	585	356.999	585	0.00538686
606	87643.8	586	1.24154e-11	586	9023.28	586	321.872	586	0.00529819
607	87699	587	2.41603e-11	587	8274.15	587	289.917	587	0.00521065
608	88904.5	588	4.67279e-11	588	7575.57	588	260.878	588	0.00512425
609	88989.8	589	8.98226e-11	589	6925.35	589	234.518	589	0.00503897
610	89350.4	590	1.71605e-10	590	6321.23	590	210.614	590	0.00495481
611	90045.8	591	3.25844e-10	591	5760.97	591	188.961	591	0.00487175
612	89227.1	592	6.14929e-10	592	5242.31	592	169.368	592	0.00478979
613	90375.4	593	1.15339e-09	593	4763.04	593	151.657	593	0.00470892
614	90701.9	594	2.15011e-09	594	4320.95	594	135.665	594	0.00462914
615	91626.3	595	3.98365e-09	595	3913.88	595	121.241	595	0.00455042
616	91985.6	596	7.33561e-09	596	3539.73	596	108.243	596	0.00447277
617	94159.2	597	1.34254e-08	597	3196.44	597	96.5445	597	0.00439618
618	95484.5	598	2.44204e-08	598	2882.02	598	86.0256	598	0.00432063
619	97900.9	599	4.41483e-08	599	2594.54	599	76.5776	599	0.00424612
620	100630	600	7.93249e-08	600	2332.16	600	68.1003	600	0.00417263
621	103323	601	1.41658e-07	601	2093.1	601	60.5021	601	0.00410017
622	105820	602	2.51424e-07	602	1875.67	602	53.6989	602	0.00402872
623	109622	603	4.43515e-07	603	1678.24	603	47.6139	603	0.00395827
624	114189	604	7.77579e-07	604	1499.3	604	42.177	604	0.00388882
625	117342	605	1.35493e-06	605	1337.38	605	37.3242	605	0.00382035
626	122073	606	2.34651e-06	606	1191.12	606	32.9974	606	0.00375285
627	128380	607	4.03891e-06	607	1059.23	607	29.1436	607	0.00368632
628	135052	608	6.90942e-06	608	940.495	608	25.7146	608	0.00362075
629	140777	609	1.17477e-05	609	833.793	609	22.6668	609	0.00355612
630	148473	610	1.98518e-05	610	738.064	610	19.9606	610	0.00349244
631	155703	611	3.33414e-05	611	652.324	611	17.5602	611	0.00342968
632	162590	612	5.56545e-05	612	575.66	612	15.4334	612	0.00336785
633	170414	613	9.23322e-05	613	507.228	613	13.5508	613	0.00330693
634	178642	614	0.000152244	614	446.245	614	11.8862	614	0.00324691
635	186321	615	0.000249496	615	391.993	615	10.4159	615	0.00318778
636	193771	616	0.00040637	616	343.808	616	9.11846	616	0.00312954
637	202365	617	0.000657831	617	301.084	617	7.97481	617	0.00307218
638	211757	618	0.00105838	618	263.266	618	6.96776	618	0.00301568
639	220960	619	0.00169241	619	229.844	619	6.0819	619	0.00296004
640	227512	620	0.0026897	620	200.358	620	5.30346	620	0.00290524
641	234596	621	0.00424852	621	174.387	621	4.62012	621	0.00285129
642	241710	622	0.00666971	622	151.55	622	4.02087	622	0.00279817
643	249523	623	0.0104066	623	131.501	623	3.49591	623	0.00274586
644	256250	624	0.016138	624	113.93	624	3.03651	624	0.00269437
645	261174	625	0.0248727	625	98.5554	625	2.63489	625	0.00264369
646	265604	626	0.0381007	626	85.1249	626	2.28415	626	0.00259379
647	270000	627	0.0580066	627	73.4119	627	1.97815	627	0.00254469
648	272594	628	0.0877721	628	63.2135	628	1.71147	628	0.00249636
649	274170	629	0.131999	629	54.3484	629	1.47928	629	0.00244879
650	274794	630	0.197297	630	46.655	630	1.27734	630	0.00240199
651	273574	631	0.293093	631	39.9892	631	1.10189	631	0.00235594
652	272172	632	0.432739	632	34.2233	632	0.949599	632	0.00231062
653	267828	633	0.635011	633	29.2438	633	0.817556	633	0.00226604
654	263536	634	0.92613	634	24.9506	634	0.703182	634	0.00222219
655	258053	635	1.34245	635	21.255	635	0.604216	635	0.00217905
656	251205	636	1.93401	636	18.079	636	0.518669	636	0.00213661
657	243989	637	2.7692	637	15.354	637	0.444797	637	0.00209487
658	234665	638	3.94081	638	13.0198	638	0.381071	638	0.00205383
659	224781	639	5.57381	639	11.0235	639	0.326156	639	0.00201346
660	214687	640	7.83527	640	9.31896	640	0.27888	640	0.00197376
661	204235	641	10.9469	641	7.86593	641	0.238223	641	0.00193473
662	192820	642	15.2007	642	6.62928	642	0.203293	642	0.00189636
663	179408	643	20.9783	643	5.57849	643	0.173315	643	0.00185863
664	168705	644	28.7749	644	4.68706	644	0.147612	644	0.00182154
665	157416	645	39.2277	645	3.93205	645	0.125598	645	0.00178508
666	145271	646	53.1504	646	3.2936	646	0.106762	646	0.00174924
667	132430	647	71.5742	647	2.75458	647	0.0906619	647	0.00171402
668	122712	648	95.7947	648	2.30025	648	0.0769141	648	0.0016794
669	112262	649	127.427	649	1.91791	649	0.065187	649	0.00164539
670	102070	650	168.469	650	1.59667	650	0.0551937	650	0.00161196
671	92023.9	651	221.366	651	1.3272	651	0.0466865	651	0.00157911
672	83486.2	652	289.094	652	1.10151	652	0.0394518	652	0.00154684
673	75684.3	653	375.236	653	0.912804	653	0.0333055	653	0.00151514
674	67553.2	654	484.067	654	0.755265	654	0.0280892	654	0.00148399
675	61346.3	655	620.644	655	0.623958	655	0.0236666	655	0.0014534
676	54574.7	656	790.891	656	0.514688	656	0.0199208	656	0.00142335
677	48665.3	657	1001.68	657	0.423904	657	0.0167514	657	0.00139383
678	42509	658	1260.89	658	0.348598	658	0.0140724	658	0.00136484
679	37386.9	659	1577.48	659	0.28623	659	0.0118102	659	0.00133638
680	33179.2	660	1961.49	660	0.23466	660	0.009902	660	0.00130842
681	29798.4	661	2424.1	661	0.192087	661	0.00829395	661	0.00128098
682	26809.2	662	2977.5	662	0.156997	662	0.00694022	662	0.00125403
683	22794.2	663	3634.91	663	0.12812	663	0.00580175	663	0.00122757
684	20348.2	664	4410.39	664	0.104394	664	0.00484527	664	0.0012016
685	17984	665	5318.65	665	0.0849316	665	0.00404251	665	0.0011761
686	16029.5	666	6374.82	666	0.0689916	666	0.00336944	666	0.00115108
687	14408.8	667	7594.15	667	0.0559574	667	0.00280567	667	0.00112652
688	12989.1	668	8991.57	668	0.0453161	668	0.00233395	668	0.00110241
689	11758.9	669	10581.3	669	0.0366421	669	0.00193963	669	0.00107876
690	10691.7	670	12376.3	670	0.0295831	670	0.00161034	670	0.00105555
691	9930.11	671	14387.8	671	0.0238473	671	0.00133565	671	0.00103277
692	8811.63	672	16624.6	672	0.0191942	672	0.00110673	672	0.00101042
693	8179.83	673	19092.7	673	0.0154253	673	0.000916143	673	0.0009885
694	7732.87	674	21794.3	674	0.0123774	674	0.000757632	674	0.000966992
695	6933.39	675	24727.7	675	0.00991657	675	0.000625932	675	0.000945894
696	5981.96	676	27886.5	676	0.0079328	676	0.000516619	676	0.0009252
697	5496.2	677	31259.3	677	0.00633615	677	0.000425977	677	0.000904903
698	5243.54	678	34829.5	678	0.0050531	678	0.000350894	678	0.000884998
699	4704.79	679	38575	679	0.00402369	679	0.000288762	679	0.000865476
700	4504.76	680	42468.1	680	0.00319908	680	0.000237398	680	0.000846334
701	0	681	46476	681	0.00253956	681	0.000194979	681	0.000827564
702	0	682	50561.2	682	0.00201292	682	0.000159982	682	0.000809161
703	0	683	54681.5	683	0.00159304	683	0.000131138	683	0.000791118
704	0	684	58791.7	684	0.00125882	684	0.000107389	684	0.000773431
705	0	685	62843.7	685	0.000993189	685	8.78549e-05	685	0.000756092
706	0	686	66788.2	686	0.000782411	686	7.18034e-05	686	0.000739097
707	0	687	70575.8	687	0.00061542	687	5.86269e-05	687	0.000722439
708	0	688	74157.9	688	0.000483328	688	4.78215e-05	688	0.000706113
709	0	689	77488.9	689	0.000379006	689	3.89693e-05	689	0.000690115
710	0	690	80526.6	690	0.000296745	690	3.17246e-05	690	0.000674437
711	0	691	83234	691	0.000231983	691	2.58014e-05	691	0.000659075
712	0	692	85580.4	692	0.000181076	692	2.09635e-05	692	0.000644023
713	0	693	87542	693	0.000141124	693	1.7016e-05	693	0.000629276
714	0	694	89102.8	694	0.000109818	694	1.37983e-05	694	0.00061483
715	0	695	90255.3	695	8.53258e-05	695	1.11781e-05	695	0.000600678
716	0	696	91000	696	6.61943e-05	696	9.04652e-06	696	0.000586816
717	0	697	91345.9	697	5.12738e-05	697	7.31426e-06	697	0.000573238
718	0	698	91309.5	698	3.96555e-05	698	5.90789e-06	698	0.000559941
719	0	699	90914.6	699	3.06228e-05	699	4.76725e-06	699	0.000546918
720	0	700	90190.9	700	2.36114e-05	700	3.84307e-06	700	0.000534165
721	0	701	89173	701	1.81774e-05	701	3.095e-06	701	0.000521678
722	0	702	87898.9	702	1.39725e-05	702	2.4901e-06	702	0.000509452
723	0	703	86408.7	703	1.07239e-05	703	2.00146e-06	703	0.000497481
724	0	704	84743.1	704	8.21792e-06	704	1.60713e-06	704	0.000485762
725	0	705	82942.2	705	6.28791e-06	705	1.28923e-06	705	0.00047429
726	0	706	81043.5	706	4.8038e-06	706	1.03319e-06	706	0.00046306
727	0	707	79081.4	707	3.66435e-06	707	8.2719e-07	707	0.000452069
728	0	708	77086.1	708	2.79089e-06	708	6.61612e-07	708	0.000441311
729	0	709	75082.2	709	2.12238e-06	709	5.28659e-07	709	0.000430783
730	0	710	73089.4	710	1.61152e-06	710	4.22009e-07	710	0.00042048
731	0	711	71121.3	711	1.22175e-06	711	3.36543e-07	711	0.000410399
732	0	712	69185.8	712	9.24836e-07	712	2.68123e-07	712	0.000400534
733	0	713	67285.5	713	6.99004e-07	713	2.13403e-07	713	0.000390883
734	0	714	65418.3	714	5.27507e-07	714	1.69684e-07	714	0.000381441
735	0	715	63578	715	3.97476e-07	715	1.34789e-07	715	0.000372204
736	0	716	61755.2	716	2.99039e-07	716	1.06965e-07	716	0.000363169
737	0	717	59938.4	717	2.24635e-07	717	8.48012e-08	717	0.000354331
738	0	718	58114.6	718	1.68485e-07	718	6.7164e-08	718	0.000345687
739	0	719	56270.9	719	1.26177e-07	719	5.31428e-08	719	0.000337233
740	0	720	54395.2	720	9.43474e-08	720	4.20075e-08	720	0.000328965
741	0	721	52476.6	721	7.04393e-08	721	3.31728e-08	721	0.000320881
742	0	722	50506.8	722	5.2509e-08	722	2.61704e-08	722	0.000312976
743	0	723	48480.1	723	3.90829e-08	723	2.06259e-08	723	0.000305248
744	0	724	46394	724	2.90451e-08	724	1.62402e-08	724	0.000297691
745	0	725	44249.3	725	2.15523e-08	725	1.27744e-08	725	0.000290304
746	0	726	42050.2	726	1.59679e-08	726	1.00384e-08	726	0.000283083
747	0	727	39803.7	727	1.18123e-08	727	7.88063e-09	727	0.000276025
748	0	728	37520	728	8.72483e-09	728	6.18061e-09	728	0.000269126
749	0	729	35211.5	729	6.43446e-09	729	4.84257e-09	729	0.000262383
750	0	730	32892.5	730	4.73807e-09	730	3.79048e-09	730	0.000255794
751	0	731	30578.6	731	3.48357e-09	731	2.96405e-09	731	0.000249355
752	0	732	28286.2	732	2.5573e-09	732	2.31553e-09	732	0.000243063
753	0	733	26031.7	733	1.87444e-09	733	1.80713e-09	733	0.000236915
754	0	734	23831.1	734	1.37182e-09	734	1.40897e-09	734	0.000230909
755	0	735	21699.4	735	1.00243e-09	735	1.09746e-09	735	0.000225041
756	0	736	19650.5	736	7.31384e-10	736	8.53981e-10	736	0.000219308
757	0	737	17696.1	737	5.32808e-10	737	6.63868e-10	737	0.000213709
758	0	738	15846.4	738	3.87552e-10	738	5.15571e-10	738	0.00020824
759	0	739	14109.2	739	2.81465e-10	739	4.00008e-10	739	0.000202898
760	0	740	12490.2	740	2.04104e-10	740	3.10044e-10	740	0.000197681
761	0	741	10992.7	741	1.47779e-10	741	2.40077e-10	741	0.000192587
762	0	742	9618.18	742	1.06833e-10	742	1.85717e-10	742	0.000187612
763	0	743	8366	743	7.71142e-11	743	1.43525e-10	743	0.000182755
764	0	744	7233.76	744	5.55771e-11	744	1.10809e-10	744	0.000178012
765	0	745	6217.57	745	3.99937e-11	745	8.5467e-11	745	0.000173382
766	0	746	5312.23	746	2.87357e-11	746	6.58559e-11	746	0.000168862
767	0	747	4511.52	747	2.06151e-11	747	5.06949e-11	747	0.000164449
768	0	748	3808.47	748	1.47667e-11	748	3.89859e-11	748	0.000160143
769	0	749	3195.62	749	1.05612e-11	749	2.99519e-11	749	0.000155939
770	0	750	2665.2	750	7.54185e-12	750	2.29887e-11	750	0.000151836
771	0	751	2209.38	751	5.37745e-12	751	1.7627e-11	751	0.000147833
772	0	752	1820.41	752	3.82833e-12	752	1.35026e-11	752	0.000143926
773	0	753	1490.83	753	2.72129e-12	753	1.0333e-11	753	0.000140113
774	0	754	1213.5	754	1.93141e-12	754	7.89973e-12	754	0.000136393
775	0	755	981.754	755	1.3687e-12	755	6.03352e-12	755	0.000132764
776	0	756	789.432	756	9.68447e-13	756	4.60366e-12	756	0.000129224
777	0	757	630.92	757	6.84191e-13	757	3.5092e-12	757	0.00012577
778	0	758	501.163	758	4.82628e-13	758	2.67232e-12	758	0.000122401
779	0	759	395.665	759	3.39923e-13	759	2.03302e-12	759	0.000119115
780	0	760	310.47	760	2.39047e-13	760	1.54514e-12	760	0.00011591
781	0	761	242.132	761	1.67849e-13	761	1.17319e-12	761	0.000112784
782	0	762	187.684	762	1.17677e-13	762	8.89901e-13	762	0.000109736
783	0	763	144.591	763	8.23747e-14	763	6.74356e-13	763	0.000106764
784	0	764	110.712	764	5.75747e-14	764	5.10517e-13	764	0.000103866
785	0	765	84.2529	765	4.01794e-14	765	3.86105e-13	765	0.00010104
786	0	766	63.7257	766	2.79968e-14	766	2.91725e-13	766	9.82854e-05
787	0	767	47.9051	767	1.94781e-14	767	2.20199e-13	767	9.55998e-05
788	0	768	35.7921	768	1.35307e-14	768	1.66047e-13	768	9.29819e-05
789	0	769	26.5784	769	9.38484e-15	769	1.25089e-13	769	9.04301e-05
790	0	770	19.6159	770	6.49931e-15	770	9.41419e-14	770	8.7943e-05
791	0	771	14.3887	771	4.49408e-15	771	7.07814e-14	771	8.5519e-05
792	0	772	10.49	772	3.10277e-15	772	5.31654e-14	772	8.31568e-05
793	0	773	7.60084	773	2.1389e-15	773	3.98945e-14	773	8.08548e-05
794	0	774	5.47375	774	1.4722e-15	774	2.99068e-14	774	7.86117e-05
795	0	775	3.91782	775	1.01176e-15	775	2.23976e-14	775	7.64262e-05
796	0	776	2.78702	776	6.94254e-16	776	1.67574e-14	776	7.42969e-05
797	0	777	1.97048	777	4.75659e-16	777	1.25252e-14	777	7.22224e-05
798	0	778	1.38464	778	3.25391e-16	778	9.35267e-15	778	7.02016e-05
799	0	779	0.967029	779	2.22254e-16	779	6.97687e-15	779	6.82331e-05
800	0	780	0.671239	780	1.51575e-16	780	5.19948e-15	780	6.63158e-05
		781	0.463074	781	1.03214e-16	781	3.87108e-15	781	6.44484e-05
		782	0.317511	782	7.01756e-17	782	2.87924e-15	782	6.26297e-05
		783	0.216373	783	4.76393e-17	783	2.13943e-15	783	6.08586e-05
		784	0.146548	784	3.22908e-17	784	1.58815e-15	784	5.9134e-05
		785	0.0986497	785	2.18538e-17	785	1.17777e-15	785	5.74547e-05
		786	0.0660002	786	1.47675e-17	786	8.72569e-16	786	5.58196e-05
		787	0.0438864	787	9.96372e-18	787	6.45824e-16	787	5.42278e-05
		788	0.0290035	788	6.71228e-18	788	4.77531e-16	788	5.26782e-05
		789	0.0190504	789	4.51494e-18	789	3.52747e-16	789	5.11696e-05
		790	0.0124364	790	3.03227e-18	790	2.60315e-16	790	4.97013e-05
		791	0.00806903	791	2.03338e-18	791	1.91914e-16	791	4.82721e-05
		792	0.00520334	792	1.36145e-18	792	1.41348e-16	792	4.68811e-05
		793	0.00333486	793	9.10162e-19	793	1.04003e-16	793	4.55274e-05
		794	0.00212427	794	6.07533e-19	794	7.64497e-17	794	4.42101e-05
		795	0.00134485	795	4.04906e-19	795	5.61408e-17	795	4.29283e-05
		796	0.000846208	796	2.69447e-19	796	4.11866e-17	796	4.16811e-05
		797	0.000529192	797	1.7903e-19	797	3.01861e-17	797	4.04676e-05
		798	0.000328916	798	1.18771e-19	798	2.21019e-17	798	3.9287e-05
		799	0.000203185	799	7.86741e-20	799	1.6167e-17	799	3.81386e-05
		800	0.000124748	800	5.20338e-20	800	1.18141e-17	800	3.70214e-05
