# Supplementary material for: Single molecule imaging simulations with advanced fluorophore photophysics
Source: Commun Biol. 2023 Jan 16;6:53. doi: 10.1038/s42003-023-04432-x (PMC9842740; doi:10.1038/s42003-023-04432-x)
Supplement: Supplementary file 5 — Supplementary Data 1 [file 42003_2023_4432_MOESM5_ESM.zip › XLS FILES/FigS11A.xlsx]

## Sheet: Sheet1
Duration [s] (His)	PDF	Duration [s] (Cum)	Cumulated Fraction
13.8793	0.206933	2.77586e-05	0
41.6379	0.0682773	27.7586	0.206933
69.3964	0.0766807	55.5172	0.27521
97.155	0.0609244	83.2757	0.351891
124.914	0.0651261	111.034	0.412815
152.672	0.0462185	138.793	0.477941
180.431	0.032563	166.551	0.52416
208.189	0.0430672	194.31	0.556723
235.948	0.032563	222.069	0.59979
263.706	0.0304622	249.827	0.632353
291.465	0.0252101	277.586	0.662815
319.224	0.0262605	305.344	0.688025
346.982	0.0367647	333.103	0.714286
374.741	0.0262605	360.861	0.75105
402.499	0.0378151	388.62	0.777311
430.258	0.0378151	416.379	0.815126
458.016	0.0493697	444.137	0.852941
485.775	0.0315126	471.896	0.902311
513.534	0.0189076	499.654	0.933824
541.292	0.0147059	527.413	0.952731
569.051	0.0105042	555.171	0.967437
596.809	0.012605	582.93	0.977941
624.568	0.0052521	610.689	0.990546
652.326	0.00315126	638.447	0.995798
680.085	0.00105042	666.206	0.99895
		693.964	1
