# Supplementary material for: Single molecule imaging simulations with advanced fluorophore photophysics
Source: Commun Biol. 2023 Jan 16;6:53. doi: 10.1038/s42003-023-04432-x (PMC9842740; doi:10.1038/s42003-023-04432-x)
Supplement: Supplementary file 5 — Supplementary Data 1 [file 42003_2023_4432_MOESM5_ESM.zip › XLS FILES/FigS11D.xlsx]

## Sheet: Sheet1
From Cy5	From T_1	From R+	From R-	From RS-
0.0958333	0.882292	0.01875	0.003125	0
