# Supplementary material for: Single molecule imaging simulations with advanced fluorophore photophysics
Source: Commun Biol. 2023 Jan 16;6:53. doi: 10.1038/s42003-023-04432-x (PMC9842740; doi:10.1038/s42003-023-04432-x)
Supplement: Supplementary file 5 — Supplementary Data 1 [file 42003_2023_4432_MOESM5_ESM.zip › XLS FILES/FigS12A.xlsx]

## Sheet: Sheet1
Power density [kW/cm²]	Triplet State Saturation [%] (Mean) (ref20)	Triplet State Saturation [%] (Std) (ref20)	Triplet State Saturation [%] (Mean) (corrected)	Triplet State Saturation [%] (Std) (corrected)
0.36	0.246398	0.000517367	0.482094	0.000925196
1.6	1.08133	0.000885346	2.08941	0
6.4	4.12597	0.00295336	7.75269	0.00687077
24	13.7792	0.0385467	22.9621	0.022702
53	25.935	0.0296632	37.4768	0.00719967
120	44.0179	0.00296798	56.9461	0.0526954
480	76.0877	0.0549625	85.0582	0.0372491
