# Supplementary material for: Single molecule imaging simulations with advanced fluorophore photophysics
Source: Commun Biol. 2023 Jan 16;6:53. doi: 10.1038/s42003-023-04432-x (PMC9842740; doi:10.1038/s42003-023-04432-x)
Supplement: Supplementary file 5 — Supplementary Data 1 [file 42003_2023_4432_MOESM5_ESM.zip › XLS FILES/FigS12B.xlsx]

## Sheet: Sheet1
Power density [kW/cm²]	Bleaching level (ensemble) (ref20)	Bleaching level (ensemble) (corrected)
0.36	0.519889	0.206261
1.6	0.255597	0.141991
6.4	0.173929	0.146455
24	0.404943	0.206453
53	0.489001	0.29459
120	0.6184	0.436107
480	0.641927	0.733332
