# Supplementary material for: Single molecule imaging simulations with advanced fluorophore photophysics
Source: Commun Biol. 2023 Jan 16;6:53. doi: 10.1038/s42003-023-04432-x (PMC9842740; doi:10.1038/s42003-023-04432-x)
Supplement: Supplementary file 5 — Supplementary Data 1 [file 42003_2023_4432_MOESM5_ESM.zip › XLS FILES/FigS12C.xlsx]

## Sheet: Sheet1
Power [kW/cm²]	On Times [Frames] SMIS Gidi et al (Mean)	On Times [Frames] SMIS Gidi et al (Std)	On Times [Frames] SMIS tuned (Mean)	On Times [Frames] SMIS tuned (Std)	On Times [Frames] Experimental (Mean)	On Times [Frames] Experimental (Std)
0.36	2.12	0.0141421	2.11	0.0151658	3.83004	0.705534
1.6	2.095	0.00707107	2.12	0.0424264	2.51383	0.0889328
6.4	2.1	0	2.135	0.00707107	2.92885	0.124506
24	2.155	0.00707107	2.265	0.00707107	3.07115	0.0533597
53	2.24	0	2.445	0.0212132	3.01186	0.041502
120	2.425	0.0494975	2.73	0.0424264	2.57312	0.0533597
480	2.535	0.0777817	2.855	0.0919239	2.1581	0.0533597
