# Supplementary material for: Single molecule imaging simulations with advanced fluorophore photophysics
Source: Commun Biol. 2023 Jan 16;6:53. doi: 10.1038/s42003-023-04432-x (PMC9842740; doi:10.1038/s42003-023-04432-x)
Supplement: Supplementary file 5 — Supplementary Data 1 [file 42003_2023_4432_MOESM5_ESM.zip › XLS FILES/FigS12D.xlsx]

## Sheet: Sheet1
Power [kW/cm²]	Photon Budget [Ph] SMIS Gidi et al (Mean)	Photon Budget [Ph] SMIS Gidi et al (Std)	Photon Budget [Ph] SMIS tuned (Mean)	Photon Budget [Ph] SMIS tuned (Std)	Photon Budget [Ph] Experimental (Mean)	Photon Budget [Ph] Experimental (Std)
0.36	51928.1	2021.93	78136.5	7448.92	231069	106537
1.6	56029.6	1317.31	72752.4	9300.05	70410.3	14783
6.4	52674.1	856.981	65828.6	4333.85	45365.7	5324.27
24	44008.8	1113.61	42561.7	1442.03	20787.8	2405.77
53	30911.7	2762.63	27965.4	548.388	11901.4	1213.67
120	18571.8	2481.62	17935.2	1071.03	6129.54	526.206
480	5999.79	512.362	4981.76	346.366	2251.01	347.3
