# Supplementary material for: Single molecule imaging simulations with advanced fluorophore photophysics
Source: Commun Biol. 2023 Jan 16;6:53. doi: 10.1038/s42003-023-04432-x (PMC9842740; doi:10.1038/s42003-023-04432-x)
Supplement: Supplementary file 5 — Supplementary Data 1 [file 42003_2023_4432_MOESM5_ESM.zip › XLS FILES/FigS15A.xlsx]

## Sheet: Sheet1
CF660C=>AF647	AF647=>CF660C	CF680=>AF647	AF647=>CF680	AF700=>AF647	AF647=>AF700
1.4958	2.17348	0.0424773	0.0513635	0.15625	0
1.45834	2.21667	0.0700617	0.0391669	0.368822	0.0102583
1.52898	2.21925	0.080267	0.0536987	0.370566	0.0145198
