# Supplementary material for: Single molecule imaging simulations with advanced fluorophore photophysics
Source: Commun Biol. 2023 Jan 16;6:53. doi: 10.1038/s42003-023-04432-x (PMC9842740; doi:10.1038/s42003-023-04432-x)
Supplement: Supplementary file 5 — Supplementary Data 1 [file 42003_2023_4432_MOESM5_ESM.zip › XLS FILES/FigS16C.xlsx]

## Sheet: Sheet1
Free diffusion coefficient [um²/s]	App diffusion coefficient [um²/s] Frametime 0.1 ms	App diffusion coefficient [um²/s] Frametime 1 ms	App diffusion coefficient [um²/s] Frametime 5 ms	App diffusion coefficient [um²/s] Frametime 15 ms
0.1	0.5	1.1	2	4
0.0969852	0.482875	1.04743	1.90294	3.79369
0.094766	0.462687	1.03045	1.8785	3.75584
0.083789	0.421846	0.923724	1.68982	3.31761
0.0602166	0.305848	0.67452	1.20989	2.43799
