# Supplementary material for: Single molecule imaging simulations with advanced fluorophore photophysics
Source: Commun Biol. 2023 Jan 16;6:53. doi: 10.1038/s42003-023-04432-x (PMC9842740; doi:10.1038/s42003-023-04432-x)
Supplement: Supplementary file 5 — Supplementary Data 1 [file 42003_2023_4432_MOESM5_ESM.zip › XLS FILES/FigS16D.xlsx]

## Sheet: Sheet1
mEos3.2 (-488) (Bin centers)	mEos3.2 (-488) (Histogram values)	mEos3.2 (+488) (Bin centers)	mEos3.2 (+488) (Histogram values)	PA-JF549 (Bin centers)	PA-JF549 (Histogram values)
2	0.667348	2	0.584985	2	0.165733
11.24	0.204237	11.24	0.229835	11.24	0.102482
20.48	0.0802323	20.48	0.100056	20.48	0.0920737
29.72	0.0298989	29.72	0.0431203	29.72	0.0648519
38.96	0.0125834	38.96	0.0258164	38.96	0.0720576
48.2	0.0038718	48.2	0.00837287	48.2	0.0632506
57.44	0.0010755	57.44	0.00390734	57.44	0.0568455
66.68	0.00032265	66.68	0.00251186	66.68	0.0480384
75.92	0.0002151	75.92	0.000558191	75.92	0.0384307
85.16	0.0002151	85.16	0.000558191	85.16	0.0360288
94.4	0	94.4	0.000139548	94.4	0.0272218
103.64	0	103.64	0	103.64	0.0168135
112.88	0	112.88	0	112.88	0.0336269
122.12	0	122.12	0	122.12	0.0232186
131.36	0	131.36	0.000139548	131.36	0.0208167
140.6	0	140.6	0	140.6	0.0168135
149.84	0	149.84	0	149.84	0.0152122
159.08	0	159.08	0	159.08	0.0128102
168.32	0	168.32	0	168.32	0.0104083
177.56	0	177.56	0	177.56	0.00720576
186.8	0	186.8	0	186.8	0.0104083
196.04	0	196.04	0	196.04	0.0104083
205.28	0	205.28	0	205.28	0.00720576
214.52	0	214.52	0	214.52	0.00480384
223.76	0	223.76	0	223.76	0.0040032
233	0	233	0	233	0.00560448
242.24	0	242.24	0	242.24	0.0040032
251.48	0	251.48	0	251.48	0.00320256
260.72	0	260.72	0	260.72	0.00480384
269.96	0	269.96	0	269.96	0.00320256
279.2	0	279.2	0	279.2	0.00160128
288.44	0	288.44	0	288.44	0.000800641
297.68	0	297.68	0	297.68	0.000800641
306.92	0	306.92	0	306.92	0.00160128
316.16	0	316.16	0	316.16	0.00320256
325.4	0	325.4	0	325.4	0.000800641
334.64	0	334.64	0	334.64	0.000800641
343.88	0	343.88	0	343.88	0.00160128
353.12	0	353.12	0	353.12	0.00160128
362.36	0	362.36	0	362.36	0.00160128
371.6	0	371.6	0	371.6	0
380.84	0	380.84	0	380.84	0
390.08	0	390.08	0	390.08	0
399.32	0	399.32	0	399.32	0.000800641
408.56	0	408.56	0	408.56	0.00160128
417.8	0	417.8	0	417.8	0
427.04	0	427.04	0	427.04	0
436.28	0	436.28	0	436.28	0.000800641
445.52	0	445.52	0	445.52	0
926	0	926	0	926	0.000800641
