# Supplementary material for: Single molecule imaging simulations with advanced fluorophore photophysics
Source: Commun Biol. 2023 Jan 16;6:53. doi: 10.1038/s42003-023-04432-x (PMC9842740; doi:10.1038/s42003-023-04432-x)
Supplement: Supplementary file 5 — Supplementary Data 1 [file 42003_2023_4432_MOESM5_ESM.zip › XLS FILES/FigS16E.xlsx]

## Sheet: Sheet1
Free diffusion coefficient [um²/s]	App diffusion coefficient [um²/s] from MJDs	App diffusion coefficient [um²/s] from vbSPT
0.1	0.0765891	0.0788083
0.3	0.212828	0.220022
0.5	0.328927	0.339939
0.8	0.478759	0.499698
1.1	0.601339	0.635294
1.5	0.732828	0.788499
2	0.869565	0.951276
2.6	1.01322	1.13302
3.3	1.17373	1.32062
4.1	1.3054	1.49824
