# Supplementary material for: Single molecule imaging simulations with advanced fluorophore photophysics
Source: Commun Biol. 2023 Jan 16;6:53. doi: 10.1038/s42003-023-04432-x (PMC9842740; doi:10.1038/s42003-023-04432-x)
Supplement: Supplementary file 5 — Supplementary Data 1 [file 42003_2023_4432_MOESM5_ESM.zip › XLS FILES/FigS17.xlsx]

## Sheet: Sheet1
Tracklength [Frames]	Nearest neighbor (Matching Index)	UTRACK (Matching Index)	Nearest neighbor (N Matching tracks)	UTRACK (N Matching tracks)	N analyzed tracks
5	0.769965	0.783598	0.995859	0.963423	1449
6	0.774409	0.788486	1.00629	0.968553	1908
9	0.807294	0.82467	1.02458	0.982646	1383
12	0.798944	0.817101	1.05276	0.975649	1232
16	0.804646	0.826028	1.08292	0.988012	1001
21	0.809221	0.840123	1.11955	0.97095	895
31	0.79763	0.820044	1.18447	1.00647	309
41	0.824582	0.843581	1.27619	1.00952	105
51	0.817843	0.847446	1.17143	0.914286	35
61	0.761481	0.737156	1.6	1.1	10
71	0.628817	0.628817	2	2	2
81	0.929412	0.929412	1	1	1
