# Supplementary material for: Single molecule imaging simulations with advanced fluorophore photophysics
Source: Commun Biol. 2023 Jan 16;6:53. doi: 10.1038/s42003-023-04432-x (PMC9842740; doi:10.1038/s42003-023-04432-x)
Supplement: Supplementary file 5 — Supplementary Data 1 [file 42003_2023_4432_MOESM5_ESM.zip › XLS FILES/FigS18A.xlsx]

## Sheet: Sheet1
Confined Full Exchange High Mobility	Confined Full Exchange Low Mobility	Confined No Rapid Exchange High Mobility	Confined No Rapid Exchange Low Mobility	Confined No Exchange High Mobility	Confined No Exchange Low Mobility	Not Confined No Exchange High Mobility	Not Confined No Exchange Low Mobility
0.907567	0.102446	0.905064	0.0969442	0.990064	0.100335	1.05112	0.0954573
