# Supplementary material for: Single molecule imaging simulations with advanced fluorophore photophysics
Source: Commun Biol. 2023 Jan 16;6:53. doi: 10.1038/s42003-023-04432-x (PMC9842740; doi:10.1038/s42003-023-04432-x)
Supplement: Supplementary file 5 — Supplementary Data 1 [file 42003_2023_4432_MOESM5_ESM.zip › XLS FILES/FigS19A.xlsx]

## Sheet: Sheet1
mEos3.2 488- Diff. Coeff. Pop. 1	mEos3.2 488- Diff. Coeff. Pop. 2	mEos3.2 488- Diff. Coeff. Pop. 3	mEos3.2 488+ Diff. Coeff. Pop. 1	mEos3.2 488+ Diff. Coeff. Pop. 2	mEos3.2 488+ Diff. Coeff. Pop. 3	PA-JF549 Diff. Coeff. Pop. 1	PA-JF549 Diff. Coeff. Pop. 2	PA-JF549 Diff. Coeff. Pop. 3	mEos3.2 488- Occupancy Pop. 1	mEos3.2 488- Occupancy Pop. 2	mEos3.2 488- Occupancy Pop. 3	mEos3.2 488+ Occupancy Pop. 1	mEos3.2 488+ Occupancy Pop. 2	mEos3.2 488+ Occupancy Pop. 3	PA-JF549 Occupancy Pop. 1	PA-JF549 Occupancy Pop. 2	PA-JF549 Occupancy Pop. 3	mEos3.2 488- Ex. Rate 1->2	mEos3.2 488- Ex. Rate 1->3	mEos3.2 488- Ex. Rate 2->1	mEos3.2 488- Ex. Rate 2->3	mEos3.2 488- Ex. Rate 3->1	mEos3.2 488- Ex. Rate 3->2	mEos3.2 488+ Ex. Rate 1->2	mEos3.2 488+ Ex. Rate 1->3	mEos3.2 488+ Ex. Rate 2->1	mEos3.2 488+ Ex. Rate 2->3	mEos3.2 488+ Ex. Rate 3->1	mEos3.2 488+ Ex. Rate 3->2	PA-JF549 Ex. Rate 1->2	PA-JF549 Ex. Rate 1->3	PA-JF549 Ex. Rate 2->1	PA-JF549 Ex. Rate 2->3	PA-JF549 Ex. Rate 3->1	PA-JF549 Ex. Rate 3->2
0.0847181	0.44423	1.31484	0.0305776	0.0952145	1.04407	0.0955209	0.527665	1.38601	0.490051	0.150431	0.359518	0.0645674	0.447687	0.487745	0.500162	0.182916	0.316922	0.398323	0.964049	1.67107	29.5781	1.02583	12.2663	16.321	0.848338	2.36865	1.33352	0.0504975	1.4417	0.555148	0.470903	1.47701	28.7368	0.751472	16.4891
0.0846434	0.526096	1.43412	0.0854308	0.579543	1.38425	0.094746	0.470279	1.29463	0.500128	0.210713	0.289159	0.508738	0.203968	0.287294	0.472204	0.141674	0.386122	0.696217	0.534626	1.50441	24.7789	1.05221	18.0074	0.333149	0.899071	1.22594	22.9731	1.17756	16.5455	0.675036	0.438168	1.95357	33.6042	0.611747	12.2364
0.0837275	0.466832	1.30306	0.0834685	0.569715	1.45621	0.0947925	0.555614	1.40429	0.501234	0.15823	0.340536	0.492322	0.230598	0.27708	0.492363	0.197863	0.309774	0.71024	0.546714	2.92778	25.7073	0.638681	11.6471	0.637144	0.605613	0.877762	23.173	1.36918	18.6814	0.730506	0.323161	1.31502	29.9199	0.790119	18.6503
