# Supplementary material for: Single molecule imaging simulations with advanced fluorophore photophysics
Source: Commun Biol. 2023 Jan 16;6:53. doi: 10.1038/s42003-023-04432-x (PMC9842740; doi:10.1038/s42003-023-04432-x)
Supplement: Supplementary file 5 — Supplementary Data 1 [file 42003_2023_4432_MOESM5_ESM.zip › XLS FILES/FigS19B.xlsx]

## Sheet: Sheet1
mEos3.2 488- Diff. Coeff. Pop. 1	mEos3.2 488- Diff. Coeff. Pop. 2	mEos3.2 488- Diff. Coeff. Pop. 3	mEos3.2 488+ Diff. Coeff. Pop. 1	mEos3.2 488+ Diff. Coeff. Pop. 2	mEos3.2 488+ Diff. Coeff. Pop. 3	PA-JF549 Diff. Coeff. Pop. 1	PA-JF549 Diff. Coeff. Pop. 2	PA-JF549 Diff. Coeff. Pop. 3	mEos3.2 488- Occupancy Pop. 1	mEos3.2 488- Occupancy Pop. 2	mEos3.2 488- Occupancy Pop. 3	mEos3.2 488+ Occupancy Pop. 1	mEos3.2 488+ Occupancy Pop. 2	mEos3.2 488+ Occupancy Pop. 3	PA-JF549 Occupancy Pop. 1	PA-JF549 Occupancy Pop. 2	PA-JF549 Occupancy Pop. 3	mEos3.2 488- Ex. Rate 1->2	mEos3.2 488- Ex. Rate 1->3	mEos3.2 488- Ex. Rate 2->1	mEos3.2 488- Ex. Rate 2->3	mEos3.2 488- Ex. Rate 3->1	mEos3.2 488- Ex. Rate 3->2	mEos3.2 488+ Ex. Rate 1->2	mEos3.2 488+ Ex. Rate 1->3	mEos3.2 488+ Ex. Rate 2->1	mEos3.2 488+ Ex. Rate 2->3	mEos3.2 488+ Ex. Rate 3->1	mEos3.2 488+ Ex. Rate 3->2	PA-JF549 Ex. Rate 1->2	PA-JF549 Ex. Rate 1->3	PA-JF549 Ex. Rate 2->1	PA-JF549 Ex. Rate 2->3	PA-JF549 Ex. Rate 3->1	PA-JF549 Ex. Rate 3->2
0.0292758	0.634219	1.84849	0.0303757	0.611727	1.75638	0.0851327	0.358103	1.24934	0.492689	0.362792	0.144519	0.489013	0.346156	0.164832	0.52482	0.124771	0.350409	0.277458	2.0656	0.465554	45.7228	6.38396	116.329	0.301319	1.66478	0.192432	49.5391	5.43844	104.535	0.449273	0.74548	2.2725	122.023	0.948212	43.696
0.0289107	0.554374	1.68628	0.0293397	0.393983	1.36005	0.084611	0.404119	1.33758	0.487781	0.313255	0.198964	0.481409	0.209408	0.309183	0.488921	0.172599	0.33848	0.832653	1.86806	0.968484	62.1027	4.39509	98.3879	0.559672	1.60107	1.53843	90.1725	1.84822	62.2944	0.424592	0.762197	1.26321	116.859	1.12555	59.5008
0.0268084	0.695568	2.33012	0.0299152	0.614363	1.86447	0.0844429	0.438507	1.31819	0.497792	0.409278	0.0929308	0.495089	0.359117	0.145794	0.50385	0.174606	0.321544	0.689891	1.78577	0.856999	30.8932	10.1749	135.313	0.98559	1.10613	0.649363	47.6101	5.93878	116.336	0.591827	0.593483	0.952539	108.262	1.22911	58.2334
