# Supplementary material for: Single molecule imaging simulations with advanced fluorophore photophysics
Source: Commun Biol. 2023 Jan 16;6:53. doi: 10.1038/s42003-023-04432-x (PMC9842740; doi:10.1038/s42003-023-04432-x)
Supplement: Supplementary file 5 — Supplementary Data 1 [file 42003_2023_4432_MOESM5_ESM.zip › XLS FILES/FigS20B.xlsx]

## Sheet: Sheet1
Conf. No Ex (2 states)	Conf. No Ex (3 states)	Conf. 1000 s-1 (2 states)	Conf. 1000 s-1 (3 states)	Conf. 5000 s-1 (2 states)	Conf. 5000 s-1 (3 states)	Conf. 10000 s-1 (2 states)	Conf. 10000 s-1 (3 states)	Conf. 20000 s-1 (2 states)	Conf. 20000 s-1 (3 states)	Conf. 100000 s-1 (2 states)	Conf. 100000 s-1 (3 states)
0.92	0.08	0	1	0	1	0.04	0.96	0.14	0.86	0.69	0.31
