# Supplementary material for: Single molecule imaging simulations with advanced fluorophore photophysics
Source: Commun Biol. 2023 Jan 16;6:53. doi: 10.1038/s42003-023-04432-x (PMC9842740; doi:10.1038/s42003-023-04432-x)
Supplement: Supplementary file 5 — Supplementary Data 1 [file 42003_2023_4432_MOESM5_ESM.zip › XLS FILES/FigS21.xlsx]

## Sheet: Sheet1
mEos3.2 488- High mobility	mEos3.2 488- Low mobility	mEos3.2 488+ High mobility	mEos3.2 488+ Low mobility	PA-JF549 High mobility	PA-JF549 Low mobility	mEos3.2 488- Bound	mEos3.2 488- Free	mEos3.2 488- Transiently Bound	mEos3.2 488+ Bound	mEos3.2 488+ Free	mEos3.2 488+ Transiently Bound	PA-JF549 Bound	PA-JF549 Free	PA-JF549 Transiently Bound
0.79683	0.0473128	0.822842	0.0493411	0.89406	0.0880575	0.51	0.188081	0.301919	0.51	0.194301	0.295699	0.46	0.227643	0.312357
0.81188	0.0488153	0.827061	0.0502489	0.892855	0.0878239	0.51	0.191628	0.298372	0.5	0.199208	0.300792	0.5	0.210501	0.289499
0.810194	0.0455116	0.807524	0.0490515	0.867661	0.0861279	0.51	0.19171	0.29829	0.51	0.190498	0.299502	0.49	0.20826	0.30174
