# Supplementary material for: Single molecule imaging simulations with advanced fluorophore photophysics
Source: Commun Biol. 2023 Jan 16;6:53. doi: 10.1038/s42003-023-04432-x (PMC9842740; doi:10.1038/s42003-023-04432-x)
Supplement: Supplementary file 5 — Supplementary Data 1 [file 42003_2023_4432_MOESM5_ESM.zip › XLS FILES/FigS3A.xlsx]

## Sheet: Sheet1
Reference	3.5kW/cm², pH 7.5	0.5kW/cm², pH 7.5	3.5kW/cm², pH 8.5	3.5kW/cm², pH 6.5	0.5kW/cm², pH 8.5	0.5kW/cm², pH 6.5	3.5kW/cm², long Fermi	0.5kW/cm², long Fermi	3.5kW/cm², short Fermi
0	10.4258	1.72414	22.6768	4.36782	4.77651	0.788695	32.93	3.49136	8.42294
