# Supplementary material for: Single molecule imaging simulations with advanced fluorophore photophysics
Source: Commun Biol. 2023 Jan 16;6:53. doi: 10.1038/s42003-023-04432-x (PMC9842740; doi:10.1038/s42003-023-04432-x)
Supplement: Supplementary file 5 — Supplementary Data 1 [file 42003_2023_4432_MOESM5_ESM.zip › XLS FILES/FigS3B.xlsx]

## Sheet: Sheet1
Reference	3.5kW/cm², pH 7.5	0.5kW/cm², pH 7.5	3.5kW/cm², pH 8.5	3.5kW/cm², pH 6.5	0.5kW/cm², pH 8.5	0.5kW/cm², pH 6.5	3.5kW/cm², long Fermi	0.5kW/cm², long Fermi	3.5kW/cm², short Fermi
0	11.3834	2.55906	17.895	5.74031	5.39	0.9775	21.4575	4.55938	9.41188
