# Supplementary material for: Single molecule imaging simulations with advanced fluorophore photophysics
Source: Commun Biol. 2023 Jan 16;6:53. doi: 10.1038/s42003-023-04432-x (PMC9842740; doi:10.1038/s42003-023-04432-x)
Supplement: Supplementary file 5 — Supplementary Data 1 [file 42003_2023_4432_MOESM5_ESM.zip › XLS FILES/FigS4B.xlsx]

## Sheet: Sheet1
Type	Reference	3.5kW/cm², pH 7.5	0.5kW/cm², pH 7.5	3.5kW/cm², pH 8.5	3.5kW/cm², pH 6.5	0.5kW/cm², pH 8.5	0.5kW/cm², pH 6.5	3.5kW/cm², long Fermi	0.5kW/cm², long Fermi	3.5kW/cm², short Fermi
FP	4.03473	3.0888	7.64265	2.34822	6.14281	4.04995	16.0968	1.08349	13.9342	3.81276
FP	2.72823	3.2445	7.41458	1.90736	6.25196	4.1954	15.0071	1.37414	14.1452	3.66703
FP	2.85205	3.13681	7.47143	2.08	6.07088	4.52561	15.7958	1.42764	14.5468	3.36663
FN	17.7381	16.4409	24.4448	11.8756	27.187	16.3745	40.8244	6.65375	34.8358	18.7097
FN	15.4637	16.0762	24.2614	11.3217	26.5597	16.6363	40.6221	7.12184	34.8878	17.9079
FN	16.8493	17.0783	24.3676	13.2668	26.5528	16.6515	39.8209	8.42697	35.0482	18.2828
