# Supplementary material for: Single molecule imaging simulations with advanced fluorophore photophysics
Source: Commun Biol. 2023 Jan 16;6:53. doi: 10.1038/s42003-023-04432-x (PMC9842740; doi:10.1038/s42003-023-04432-x)
Supplement: Supplementary file 5 — Supplementary Data 1 [file 42003_2023_4432_MOESM5_ESM.zip › XLS FILES/FigS4C.xlsx]

## Sheet: Sheet1
Reference	3.5kW/cm², pH 7.5	0.5kW/cm², pH 7.5	3.5kW/cm², pH 8.5	3.5kW/cm², pH 6.5	0.5kW/cm², pH 8.5	0.5kW/cm², pH 6.5	3.5kW/cm², long Fermi	0.5kW/cm², long Fermi	3.5kW/cm², short Fermi
830	822	309	749	853	340	264	691	308	752
735	744	309	709	785	342	248	678	309	758
690	690	308	680	657	341	246	671	309	771
