# Supplementary material for: Single molecule imaging simulations with advanced fluorophore photophysics
Source: Commun Biol. 2023 Jan 16;6:53. doi: 10.1038/s42003-023-04432-x (PMC9842740; doi:10.1038/s42003-023-04432-x)
Supplement: Supplementary file 5 — Supplementary Data 1 [file 42003_2023_4432_MOESM5_ESM.zip › XLS FILES/FigS4D.xlsx]

## Sheet: Sheet1
Reference	3.5kW/cm², pH 7.5	0.5kW/cm², pH 7.5	3.5kW/cm², pH 8.5	3.5kW/cm², pH 6.5	0.5kW/cm², pH 8.5	0.5kW/cm², pH 6.5	3.5kW/cm², long Fermi	0.5kW/cm², long Fermi	3.5kW/cm², short Fermi
1.9712	2.01713	1.97044	2.01387	1.97625	2.08195	2.05061	2.01556	1.94046	1.98746
2.8539	2.89328	3.8373	2.54187	3.43874	3.41135	4.87705	2	2.89568	2.13125
2.1407	2.24409	2.60079	2.06863	2.63636	2.61348	3.03279	2	2.92832	2.30841
0.686717	0.996063	3.01581	0.717073	1.09055	1.89046	5.06504	0.596685	2.20789	0.457944
