# Supplementary material for: Single molecule imaging simulations with advanced fluorophore photophysics
Source: Commun Biol. 2023 Jan 16;6:53. doi: 10.1038/s42003-023-04432-x (PMC9842740; doi:10.1038/s42003-023-04432-x)
Supplement: Supplementary file 5 — Supplementary Data 1 [file 42003_2023_4432_MOESM5_ESM.zip › XLS FILES/FigS4G.xlsx]

## Sheet: Sheet1
Reference	3.5kW/cm², pH 7.5	0.5kW/cm², pH 7.5	3.5kW/cm², pH 8.5	3.5kW/cm², pH 6.5	0.5kW/cm², pH 8.5	0.5kW/cm², pH 6.5	3.5kW/cm², long Fermi	0.5kW/cm², long Fermi	3.5kW/cm², short Fermi
0.0535	0.05492	0.3684	0.04857	0.06597	0.35447	0.48322	0.05502	0.36986	0.0531
0.25	0.2	0.6	0.2	0.25	0.55	0.55	0.2	0.5	0.2
0.2	0.2	0.5	0.2	0.2	0.475	0.575	0.2	0.7	0.2
0.05	0.05	0.4	0.05	0.05	0.35	0.65	0.05	0.4	0.05
