# Supplementary material for: Single molecule imaging simulations with advanced fluorophore photophysics
Source: Commun Biol. 2023 Jan 16;6:53. doi: 10.1038/s42003-023-04432-x (PMC9842740; doi:10.1038/s42003-023-04432-x)
Supplement: Supplementary file 5 — Supplementary Data 1 [file 42003_2023_4432_MOESM5_ESM.zip › XLS FILES/FigS8.xlsx]

## Sheet: Sheet1
Time [s]	Green dark state occupancy
0.05	0.00022237
0.1	0.00289082
0.15	0.00667111
0.2	0.0122304
0.25	0.0140093
0.3	0.0175673
0.35	0.0209028
0.4	0.0244608
0.45	0.0280187
0.5	0.0322437
0.55	0.0353569
0.6	0.0389148
0.65	0.0415833
0.7	0.0442517
0.75	0.0486991
0.8	0.0520347
0.85	0.054036
0.9	0.057594
0.95	0.0598177
1	0.0627085
1.05	0.0667111
1.1	0.0700467
1.15	0.0716033
1.2	0.0742717
1.25	0.0764954
1.3	0.0793863
1.35	0.0831666
1.4	0.0860574
1.45	0.0898377
1.5	0.091839
1.55	0.0958417
1.6	0.0980654
1.65	0.102958
1.7	0.106738
1.75	0.108739
1.8	0.11163
1.85	0.114076
1.9	0.117189
1.95	0.120747
2	0.12386
2.05	0.125862
2.1	0.129197
2.15	0.132088
2.2	0.135646
2.25	0.139426
2.3	0.142539
2.35	0.144318
2.4	0.148099
2.45	0.149433
2.5	0.152991
2.55	0.156104
2.6	0.158328
2.65	0.160774
2.7	0.162998
2.75	0.164332
2.8	0.167223
2.85	0.169446
2.9	0.171225
2.95	0.173449
3	0.175673
3.05	0.177896
3.1	0.179453
3.15	0.182566
3.2	0.183678
3.25	0.185235
3.3	0.187681
3.35	0.190349
3.4	0.193685
3.45	0.196798
3.5	0.198577
3.55	0.200801
3.6	0.202802
3.65	0.204136
3.7	0.207249
3.75	0.21014
3.8	0.213031
3.85	0.215032
3.9	0.216811
3.95	0.217701
4	0.218813
4.05	0.220147
4.1	0.222148
4.15	0.225706
4.2	0.22793
4.25	0.229709
4.3	0.233489
4.35	0.234378
4.4	0.236602
4.45	0.237936
4.5	0.241272
4.55	0.242384
4.6	0.244163
4.65	0.245942
4.7	0.247498
4.75	0.250612
4.8	0.252835
4.85	0.255059
4.9	0.25706
4.95	0.259506
5	0.262175
5.05	0.263731
5.1	0.265288
5.15	0.267734
5.2	0.269291
5.25	0.270847
5.3	0.272404
5.35	0.274405
5.4	0.277741
5.45	0.281076
5.5	0.283522
5.55	0.285968
5.6	0.287525
5.65	0.290193
5.7	0.292417
5.75	0.294419
5.8	0.295975
5.85	0.299755
5.9	0.301312
5.95	0.302201
6	0.303313
6.05	0.305759
6.1	0.307761
6.15	0.308873
6.2	0.310874
6.25	0.312875
6.3	0.314209
6.35	0.315766
6.4	0.319324
6.45	0.321548
6.5	0.322437
6.55	0.324216
6.6	0.325995
6.65	0.327329
6.7	0.329108
6.75	0.330887
6.8	0.332889
6.85	0.335112
6.9	0.336447
6.95	0.33956
7	0.341561
7.05	0.34334
7.1	0.344897
7.15	0.346453
7.2	0.347343
7.25	0.347787
7.3	0.349344
7.35	0.351568
7.4	0.353347
7.45	0.355348
7.5	0.357349
7.55	0.358906
7.6	0.361574
7.65	0.363353
7.7	0.365132
7.75	0.366689
7.8	0.367801
7.85	0.36869
7.9	0.370247
7.95	0.372026
8	0.372693
8.05	0.374249
8.1	0.375139
8.15	0.37803
8.2	0.379142
8.25	0.379364
8.3	0.380476
8.35	0.381588
8.4	0.382477
8.45	0.384034
8.5	0.385368
8.55	0.386702
8.6	0.388481
8.65	0.389148
8.7	0.39115
8.75	0.392706
8.8	0.39404
8.85	0.395152
8.9	0.396042
8.95	0.397598
9	0.399155
9.05	0.400712
9.1	0.402491
9.15	0.403602
9.2	0.405604
9.25	0.406493
9.3	0.407605
9.35	0.410718
9.4	0.41183
9.45	0.413387
9.5	0.416278
9.55	0.417612
9.6	0.419391
9.65	0.420503
9.7	0.42117
9.75	0.422282
9.8	0.423838
9.85	0.425395
9.9	0.427174
9.95	0.427396
10	0.428953
10.05	0.430509
10.1	0.431621
10.15	0.433845
10.2	0.435179
10.25	0.435624
10.3	0.437625
10.35	0.438959
10.4	0.440516
10.45	0.442295
10.5	0.442295
10.55	0.442962
10.6	0.444741
10.65	0.446742
10.7	0.447854
10.75	0.448521
10.8	0.450078
10.85	0.450967
10.9	0.451857
10.95	0.453858
11	0.45497
11.05	0.456082
11.1	0.456749
11.15	0.457861
11.2	0.45875
11.25	0.45964
11.3	0.460974
11.35	0.463198
11.4	0.463865
11.45	0.465421
11.5	0.4672
11.55	0.467645
11.6	0.468535
11.65	0.468979
11.7	0.470314
11.75	0.471425
11.8	0.473427
11.85	0.474094
11.9	0.475206
11.95	0.477429
12	0.478986
12.05	0.48032
12.1	0.481654
12.15	0.483878
12.2	0.48499
12.25	0.486991
12.3	0.488326
12.35	0.490549
12.4	0.491216
12.45	0.492106
12.5	0.492106
12.55	0.492773
12.6	0.493662
12.65	0.49433
12.7	0.495441
12.75	0.497443
12.8	0.498332
12.85	0.499889
12.9	0.500778
12.95	0.50278
13	0.503447
13.05	0.504781
13.1	0.505893
13.15	0.507005
13.2	0.507672
13.25	0.508561
13.3	0.509895
13.35	0.511007
13.4	0.511897
13.45	0.514121
13.5	0.514565
13.55	0.515677
13.6	0.516344
13.65	0.518123
13.7	0.51879
13.75	0.519902
13.8	0.521459
13.85	0.522793
13.9	0.523905
13.95	0.524794
14	0.525906
14.05	0.526573
14.1	0.52724
14.15	0.527463
14.2	0.528352
14.25	0.529242
14.3	0.529686
14.35	0.531021
14.4	0.531021
14.45	0.531243
14.5	0.531688
14.55	0.532577
14.6	0.533022
14.65	0.533467
14.7	0.534134
14.75	0.535023
14.8	0.536135
14.85	0.537469
14.9	0.537914
14.95	0.538581
15	0.539693
15.05	0.540583
15.1	0.541027
15.15	0.541694
15.2	0.542139
15.25	0.543029
15.3	0.543473
15.35	0.543918
15.4	0.545475
15.45	0.546142
15.5	0.546809
15.55	0.547476
15.6	0.548143
15.65	0.548143
15.7	0.549033
15.75	0.549922
15.8	0.551256
15.85	0.552368
15.9	0.553702
15.95	0.55437
16	0.554592
16.05	0.555926
16.1	0.556816
16.15	0.557928
16.2	0.559039
16.25	0.559706
16.3	0.561041
16.35	0.561708
16.4	0.562597
16.45	0.563709
16.5	0.565266
16.55	0.56571
16.6	0.5666
16.65	0.567045
16.7	0.568157
16.75	0.568379
16.8	0.569936
16.85	0.57127
16.9	0.571714
16.95	0.572159
17	0.573271
17.05	0.573938
17.1	0.574828
17.15	0.57594
17.2	0.576162
17.25	0.577051
17.3	0.577941
17.35	0.579053
17.4	0.579942
17.45	0.580832
17.5	0.581054
17.55	0.582166
17.6	0.583278
17.65	0.585057
17.7	0.586613
17.75	0.587948
17.8	0.589059
17.85	0.589282
17.9	0.589504
17.95	0.590171
18	0.590838
18.05	0.592617
18.1	0.593952
18.15	0.594396
18.2	0.594619
18.25	0.594841
18.3	0.596175
18.35	0.59662
18.4	0.597287
18.45	0.598177
18.5	0.599288
18.55	0.599733
18.6	0.599733
18.65	0.6004
18.7	0.600623
18.75	0.600845
18.8	0.601957
18.85	0.602402
18.9	0.603513
18.95	0.603958
19	0.604181
19.05	0.60507
19.1	0.606182
19.15	0.607071
19.2	0.607516
19.25	0.607961
19.3	0.609073
19.35	0.609517
19.4	0.609517
19.45	0.610185
19.5	0.610407
19.55	0.611296
19.6	0.611964
19.65	0.612186
19.7	0.612408
19.75	0.613298
19.8	0.614187
19.85	0.615299
19.9	0.615744
19.95	0.617078
20	0.6173
20.05	0.61819
20.1	0.618857
20.15	0.619746
20.2	0.619969
20.25	0.620191
20.3	0.620858
20.35	0.621525
20.4	0.621525
20.45	0.62197
20.5	0.623304
20.55	0.624194
20.6	0.624639
20.65	0.625751
20.7	0.627752
20.75	0.628419
20.8	0.629531
20.85	0.630198
20.9	0.63042
20.95	0.630643
21	0.631532
21.05	0.631977
21.1	0.631977
21.15	0.633089
21.2	0.633533
21.25	0.633978
21.3	0.63509
21.35	0.636202
21.4	0.636869
21.45	0.637759
21.5	0.638426
21.55	0.638426
21.6	0.639093
21.65	0.63976
21.7	0.640872
21.75	0.641094
21.8	0.641761
21.85	0.641984
21.9	0.642428
21.95	0.642651
22	0.643318
22.05	0.644207
22.1	0.644207
22.15	0.645097
22.2	0.645541
22.25	0.645541
22.3	0.646876
22.35	0.64732
22.4	0.648655
22.45	0.649322
22.5	0.650211
22.55	0.651323
22.6	0.651545
22.65	0.65288
22.7	0.654214
22.75	0.655103
22.8	0.655548
22.85	0.656438
22.9	0.656882
22.95	0.657327
23	0.658661
23.05	0.659106
23.1	0.659996
23.15	0.66044
23.2	0.66044
23.25	0.66133
23.3	0.661997
23.35	0.662442
23.4	0.662442
23.45	0.662886
23.5	0.663553
23.55	0.664443
23.6	0.66511
23.65	0.665332
23.7	0.665332
23.75	0.665555
23.8	0.666444
23.85	0.666889
23.9	0.667111
23.95	0.667779
24	0.667779
24.05	0.668001
24.1	0.66889
24.15	0.669335
24.2	0.671114
24.25	0.671114
24.3	0.671559
24.35	0.672004
24.4	0.672226
24.45	0.672448
24.5	0.672448
24.55	0.672671
24.6	0.67356
24.65	0.674227
24.7	0.674894
24.75	0.675339
24.8	0.676896
24.85	0.677563
24.9	0.67823
24.95	0.678452
25	0.679119
25.05	0.679342
25.1	0.680009
25.15	0.681565
25.2	0.68201
25.25	0.68201
25.3	0.68201
25.35	0.682455
25.4	0.6829
25.45	0.683122
25.5	0.683344
25.55	0.683789
25.6	0.685123
25.65	0.685568
25.7	0.686013
25.75	0.686235
25.8	0.686458
25.85	0.68668
25.9	0.687125
25.95	0.687569
26	0.688237
26.05	0.689126
26.1	0.69046
26.15	0.691127
26.2	0.691572
26.25	0.692684
26.3	0.693351
26.35	0.693351
26.4	0.694018
26.45	0.694463
26.5	0.695797
26.55	0.69602
26.6	0.696909
26.65	0.697576
26.7	0.697799
26.75	0.697799
26.8	0.698243
26.85	0.698466
26.9	0.698466
26.95	0.699577
27	0.700467
27.05	0.700912
27.1	0.700912
27.15	0.701356
27.2	0.702246
27.25	0.702913
27.3	0.703358
27.35	0.703803
27.4	0.704247
27.45	0.70447
27.5	0.704914
27.55	0.705359
27.6	0.705804
27.65	0.706693
27.7	0.70736
27.75	0.707583
27.8	0.70825
27.85	0.708472
27.9	0.708917
27.95	0.709139
28	0.709807
28.05	0.710251
28.1	0.710474
28.15	0.710696
28.2	0.710918
28.25	0.711141
28.3	0.71203
28.35	0.712253
28.4	0.71292
28.45	0.713364
28.5	0.714254
28.55	0.714699
28.6	0.715143
28.65	0.7167
28.7	0.717145
28.75	0.717145
28.8	0.717145
28.85	0.717812
28.9	0.718701
28.95	0.719591
29	0.719813
29.05	0.720258
29.1	0.721815
29.15	0.721815
29.2	0.722259
29.25	0.722259
29.3	0.722926
29.35	0.723371
29.4	0.723371
29.45	0.723816
29.5	0.723594
29.55	0.723816
29.6	0.724038
29.65	0.724261
29.7	0.724483
29.75	0.72515
29.8	0.725817
29.85	0.72604
29.9	0.726484
29.95	0.727374
30	0.727819
30.05	0.728041
30.1	0.728486
30.15	0.729153
30.2	0.729375
30.25	0.72982
30.3	0.730042
30.35	0.730265
30.4	0.730932
30.45	0.731821
30.5	0.732488
30.55	0.732711
30.6	0.733155
30.65	0.7336
30.7	0.734045
30.75	0.735157
30.8	0.735602
30.85	0.735824
30.9	0.736491
30.95	0.736713
31	0.737158
31.05	0.737603
31.1	0.738048
31.15	0.738937
31.2	0.739382
31.25	0.739604
31.3	0.740271
31.35	0.740494
31.4	0.741161
31.45	0.74205
31.5	0.74205
31.55	0.74205
31.6	0.742717
31.65	0.742717
31.7	0.74294
31.75	0.74294
31.8	0.743829
31.85	0.744496
31.9	0.745163
31.95	0.746053
32	0.746498
32.05	0.746942
32.1	0.747165
32.15	0.748499
32.2	0.748721
32.25	0.749611
32.3	0.750056
32.35	0.750945
32.4	0.750945
32.45	0.752057
32.5	0.752057
32.55	0.753169
32.6	0.753614
32.65	0.754503
32.7	0.754725
32.75	0.75517
32.8	0.75606
32.85	0.757171
32.9	0.758061
32.95	0.758283
33	0.758506
33.05	0.75895
33.1	0.75895
33.15	0.759173
33.2	0.760062
33.25	0.760952
33.3	0.761619
33.35	0.761619
33.4	0.762064
33.45	0.762286
33.5	0.762286
33.55	0.762731
33.6	0.763398
33.65	0.76362
33.7	0.764065
33.75	0.764287
33.8	0.764287
33.85	0.764954
33.9	0.765399
33.95	0.765622
34	0.765844
34.05	0.766066
34.1	0.766511
34.15	0.766956
34.2	0.767178
34.25	0.767623
34.3	0.767845
34.35	0.76829
34.4	0.768735
34.45	0.769402
34.5	0.769624
34.55	0.769847
34.6	0.769847
34.65	0.770291
34.7	0.771403
34.75	0.771403
34.8	0.77207
34.85	0.772293
34.9	0.772293
34.95	0.772515
35	0.772293
35.05	0.772293
35.1	0.77296
35.15	0.773404
35.2	0.773404
35.25	0.773849
35.3	0.774072
35.35	0.774294
35.4	0.774294
35.45	0.774739
35.5	0.774961
35.55	0.774961
35.6	0.775183
35.65	0.775406
35.7	0.776073
35.75	0.776073
35.8	0.776295
35.85	0.776295
35.9	0.776295
35.95	0.776518
36	0.776962
36.05	0.776962
36.1	0.776962
36.15	0.778297
36.2	0.778519
36.25	0.778741
36.3	0.779186
36.35	0.779631
36.4	0.780298
36.45	0.780743
36.5	0.781187
36.55	0.78141
36.6	0.78141
36.65	0.781632
36.7	0.782522
36.75	0.782744
36.8	0.782966
36.85	0.783411
36.9	0.783189
36.95	0.783411
37	0.783411
37.05	0.783411
37.1	0.783634
37.15	0.783856
37.2	0.784301
37.25	0.784523
37.3	0.784968
37.35	0.785412
37.4	0.785635
37.45	0.785857
37.5	0.785857
37.55	0.78608
37.6	0.78608
37.65	0.786302
37.7	0.78608
37.75	0.786747
37.8	0.787191
37.85	0.787191
37.9	0.787636
37.95	0.787636
38	0.787859
38.05	0.787859
38.1	0.787859
38.15	0.788303
38.2	0.788303
38.25	0.788526
38.3	0.78897
38.35	0.789415
38.4	0.790082
38.45	0.790082
38.5	0.790082
38.55	0.790305
38.6	0.790527
38.65	0.790749
38.7	0.790972
38.75	0.791416
38.8	0.791861
38.85	0.792306
38.9	0.792751
38.95	0.792751
39	0.792973
39.05	0.792973
39.1	0.794085
39.15	0.794085
39.2	0.794307
39.25	0.795642
39.3	0.796086
39.35	0.796309
39.4	0.796753
39.45	0.797198
39.5	0.797421
39.55	0.798088
39.6	0.798755
39.65	0.799199
39.7	0.799199
39.75	0.799644
39.8	0.799867
39.85	0.800756
39.9	0.801201
39.95	0.801646
40	0.801646
40.05	0.801868
40.1	0.80209
40.15	0.802757
40.2	0.803202
40.25	0.803425
40.3	0.803869
40.35	0.804314
40.4	0.804759
40.45	0.804981
40.5	0.805203
40.55	0.805426
40.6	0.805648
40.65	0.805648
40.7	0.805871
40.75	0.806315
40.8	0.806538
40.85	0.806982
40.9	0.806982
40.95	0.807205
41	0.80765
41.05	0.80765
41.1	0.808094
41.15	0.807427
41.2	0.80765
41.25	0.808094
41.3	0.808094
41.35	0.809206
41.4	0.809206
41.45	0.809651
41.5	0.809873
41.55	0.809651
41.6	0.809873
41.65	0.809873
41.7	0.81054
41.75	0.810985
41.8	0.811207
41.85	0.811652
41.9	0.812097
41.95	0.813209
42	0.813876
42.05	0.814321
42.1	0.814321
42.15	0.814765
42.2	0.814988
42.25	0.81521
42.3	0.815655
42.35	0.815655
42.4	0.815655
42.45	0.815655
42.5	0.816322
42.55	0.816989
42.6	0.816989
42.65	0.817434
42.7	0.818101
42.75	0.818768
42.8	0.819435
42.85	0.819658
42.9	0.820325
42.95	0.820547
43	0.820547
43.05	0.820992
43.1	0.821437
43.15	0.821659
43.2	0.821659
43.25	0.821659
43.3	0.821659
43.35	0.821659
43.4	0.821881
43.45	0.822104
43.5	0.821881
43.55	0.822326
43.6	0.822548
43.65	0.823438
43.7	0.82366
43.75	0.824105
43.8	0.824327
43.85	0.824772
43.9	0.824772
43.95	0.824994
44	0.825439
44.05	0.825884
44.1	0.826329
44.15	0.826329
44.2	0.826329
44.25	0.826329
44.3	0.826329
44.35	0.827218
44.4	0.827218
44.45	0.827441
44.5	0.827441
44.55	0.827218
44.6	0.827441
44.65	0.827441
44.7	0.827441
44.75	0.827441
44.8	0.827441
44.85	0.828552
44.9	0.828997
44.95	0.829442
45	0.829442
45.05	0.829442
45.1	0.829887
45.15	0.829887
45.2	0.830776
45.25	0.830776
45.3	0.830776
45.35	0.830998
45.4	0.831666
45.45	0.831666
45.5	0.831888
45.55	0.83211
45.6	0.832777
45.65	0.832777
45.7	0.832777
45.75	0.833222
45.8	0.833445
45.85	0.833445
45.9	0.833445
45.95	0.833445
46	0.833667
46.05	0.833889
46.1	0.834112
46.15	0.833889
46.2	0.834112
46.25	0.834112
46.3	0.834112
46.35	0.834334
46.4	0.834556
46.45	0.834779
46.5	0.835001
46.55	0.835223
46.6	0.835223
46.65	0.835446
46.7	0.835446
46.75	0.835668
46.8	0.836335
46.85	0.836335
46.9	0.836335
46.95	0.836335
47	0.836335
47.05	0.836335
47.1	0.836558
47.15	0.83678
47.2	0.83678
47.25	0.837225
47.3	0.837225
47.35	0.837225
47.4	0.837447
47.45	0.837447
47.5	0.837447
47.55	0.837447
47.6	0.837447
47.65	0.83767
47.7	0.838337
47.75	0.838559
47.8	0.839449
47.85	0.839671
47.9	0.840116
47.95	0.84056
48	0.840783
48.05	0.841227
48.1	0.841005
48.15	0.841005
48.2	0.84145
48.25	0.84145
48.3	0.841672
48.35	0.842117
48.4	0.842339
48.45	0.842339
48.5	0.842784
48.55	0.842784
48.6	0.842562
48.65	0.842562
48.7	0.843006
48.75	0.843006
48.8	0.843006
48.85	0.843229
48.9	0.843451
48.95	0.843451
49	0.843896
49.05	0.843674
49.1	0.843674
49.15	0.844118
49.2	0.844563
49.25	0.844563
49.3	0.844563
49.35	0.844785
49.4	0.844785
49.45	0.84523
49.5	0.845453
49.55	0.845675
49.6	0.84612
49.65	0.84612
49.7	0.846564
49.75	0.846787
49.8	0.847009
49.85	0.847009
49.9	0.847009
49.95	0.847454
50	0.847454
50.05	0.847899
50.1	0.848121
50.15	0.848566
50.2	0.849233
50.25	0.849455
50.3	0.849455
50.35	0.8499
50.4	0.850345
50.45	0.850567
50.5	0.850567
50.55	0.851234
50.6	0.851457
50.65	0.851457
50.7	0.851679
50.75	0.852124
50.8	0.852124
50.85	0.852568
50.9	0.852346
50.95	0.852346
51	0.852346
51.05	0.852568
51.1	0.853013
51.15	0.853013
51.2	0.853235
51.25	0.853235
51.3	0.853458
51.35	0.85368
51.4	0.85368
51.45	0.85368
51.5	0.854125
51.55	0.853903
51.6	0.854125
51.65	0.854125
51.7	0.854125
51.75	0.854125
51.8	0.85457
51.85	0.85457
51.9	0.854792
51.95	0.854792
52	0.855237
52.05	0.855459
52.1	0.855459
52.15	0.855459
52.2	0.855459
52.25	0.855682
52.3	0.855682
52.35	0.855904
52.4	0.855904
52.45	0.856126
52.5	0.856126
52.55	0.856126
52.6	0.856349
52.65	0.856571
52.7	0.856571
52.75	0.856571
52.8	0.856571
52.85	0.857238
52.9	0.857905
52.95	0.857905
53	0.857905
53.05	0.858128
53.1	0.858128
53.15	0.858128
53.2	0.858572
53.25	0.85835
53.3	0.858572
53.35	0.859462
53.4	0.859684
53.45	0.859907
53.5	0.859907
53.55	0.859907
53.6	0.859907
53.65	0.859907
53.7	0.859907
53.75	0.859907
53.8	0.860129
53.85	0.860351
53.9	0.860574
53.95	0.860796
54	0.860796
54.05	0.860796
54.1	0.860796
54.15	0.861018
54.2	0.861241
54.25	0.861241
54.3	0.861463
54.35	0.861463
54.4	0.861686
54.45	0.861908
54.5	0.86213
54.55	0.86213
54.6	0.86213
54.65	0.862575
54.7	0.86302
54.75	0.86302
54.8	0.863465
54.85	0.863465
54.9	0.863687
54.95	0.863687
55	0.863909
55.05	0.864354
55.1	0.864799
55.15	0.865688
55.2	0.865688
55.25	0.866355
55.3	0.866578
55.35	0.8668
55.4	0.8668
55.45	0.8668
55.5	0.8668
55.55	0.8668
55.6	0.866578
55.65	0.866355
55.7	0.866578
55.75	0.8668
55.8	0.867022
55.85	0.867022
55.9	0.867245
55.95	0.867245
56	0.8668
56.05	0.8668
56.1	0.866578
56.15	0.8668
56.2	0.866355
56.25	0.866355
56.3	0.866578
56.35	0.866355
56.4	0.866355
56.45	0.866355
56.5	0.866578
56.55	0.8668
56.6	0.866578
56.65	0.866578
56.7	0.866578
56.75	0.866355
56.8	0.866355
56.85	0.865911
56.9	0.865911
56.95	0.866355
57	0.866355
57.05	0.866578
57.1	0.867022
57.15	0.866578
57.2	0.866578
57.25	0.867022
57.3	0.867245
57.35	0.867467
57.4	0.86769
57.45	0.867912
57.5	0.867912
57.55	0.868579
57.6	0.868579
57.65	0.868579
57.7	0.868579
57.75	0.869246
57.8	0.869246
57.85	0.869024
57.9	0.869024
57.95	0.869469
58	0.869469
58.05	0.869913
58.1	0.870136
58.15	0.870358
58.2	0.870358
58.25	0.87058
58.3	0.870803
58.35	0.871247
58.4	0.871692
58.45	0.871915
58.5	0.871692
58.55	0.871915
58.6	0.871915
58.65	0.872359
58.7	0.872359
58.75	0.872582
58.8	0.872359
58.85	0.872359
58.9	0.872359
58.95	0.872582
59	0.872582
59.05	0.872804
59.1	0.873026
59.15	0.873694
59.2	0.873694
59.25	0.873694
59.3	0.873916
59.35	0.874138
59.4	0.874138
59.45	0.874361
59.5	0.874361
59.55	0.874361
59.6	0.874583
59.65	0.875028
59.7	0.87525
59.75	0.875695
59.8	0.875695
59.85	0.875695
59.9	0.875695
59.95	0.875695
60	0.875695
60.05	0.875695
60.1	0.87614
60.15	0.87614
60.2	0.876362
60.25	0.876362
60.3	0.876362
60.35	0.877029
60.4	0.877029
60.45	0.877029
60.5	0.877029
60.55	0.877474
60.6	0.877696
60.65	0.877474
60.7	0.877474
60.75	0.877474
60.8	0.877919
60.85	0.877919
60.9	0.878141
60.95	0.878363
61	0.878586
61.05	0.878363
61.1	0.878363
61.15	0.878363
61.2	0.878586
61.25	0.878808
61.3	0.878808
61.35	0.87903
61.4	0.87903
61.45	0.87903
61.5	0.87903
61.55	0.879253
61.6	0.87903
61.65	0.87903
61.7	0.878808
61.75	0.878808
61.8	0.87903
61.85	0.87903
61.9	0.87903
61.95	0.87903
62	0.87903
62.05	0.878586
62.1	0.878586
62.15	0.878586
62.2	0.878808
62.25	0.87903
62.3	0.87903
62.35	0.879475
62.4	0.879475
62.45	0.879253
62.5	0.879253
62.55	0.879253
62.6	0.879253
62.65	0.879253
62.7	0.879475
62.75	0.879475
62.8	0.879475
62.85	0.879475
62.9	0.87903
62.95	0.878808
63	0.878808
63.05	0.87903
63.1	0.87903
63.15	0.879475
63.2	0.879698
63.25	0.879698
63.3	0.87992
63.35	0.87992
63.4	0.87992
63.45	0.880365
63.5	0.880142
63.55	0.880142
63.6	0.880142
63.65	0.87992
63.7	0.880142
63.75	0.880142
63.8	0.880142
63.85	0.880809
63.9	0.881032
63.95	0.881032
64	0.881032
64.05	0.880809
64.1	0.881032
64.15	0.881254
64.2	0.881477
64.25	0.881477
64.3	0.881477
64.35	0.881699
64.4	0.881477
64.45	0.882144
64.5	0.882366
64.55	0.882144
64.6	0.882144
64.65	0.882144
64.7	0.882588
64.75	0.882811
64.8	0.883033
64.85	0.883256
64.9	0.883478
64.95	0.883923
65	0.883923
65.05	0.8837
65.1	0.8837
65.15	0.883478
65.2	0.883478
65.25	0.883478
65.3	0.8837
65.35	0.8837
65.4	0.883923
65.45	0.883923
65.5	0.883923
65.55	0.883923
65.6	0.883923
65.65	0.884145
65.7	0.884145
65.75	0.884145
65.8	0.884367
65.85	0.884812
65.9	0.884812
65.95	0.885034
66	0.885034
66.05	0.885034
66.1	0.885034
66.15	0.885257
66.2	0.885479
66.25	0.885702
66.3	0.885702
66.35	0.885702
66.4	0.885702
66.45	0.885702
66.5	0.885702
66.55	0.885924
66.6	0.886146
66.65	0.886369
66.7	0.886369
66.75	0.886591
66.8	0.886813
66.85	0.887036
66.9	0.887258
66.95	0.887258
67	0.887258
67.05	0.887481
67.1	0.887258
67.15	0.887258
67.2	0.887258
67.25	0.886813
67.3	0.886813
67.35	0.886813
67.4	0.887036
67.45	0.887258
67.5	0.887258
67.55	0.887036
67.6	0.887258
67.65	0.887258
67.7	0.887481
67.75	0.887703
67.8	0.887925
67.85	0.888148
67.9	0.888592
67.95	0.88837
68	0.88837
68.05	0.888148
68.1	0.887925
68.15	0.888148
68.2	0.888148
68.25	0.888148
68.3	0.888592
68.35	0.888592
68.4	0.888148
68.45	0.88837
68.5	0.88837
68.55	0.88837
68.6	0.88837
68.65	0.88837
68.7	0.888815
68.75	0.888815
68.8	0.889037
68.85	0.88926
68.9	0.889482
68.95	0.889482
69	0.890149
69.05	0.890371
69.1	0.890149
69.15	0.890149
69.2	0.890149
69.25	0.890371
69.3	0.890594
69.35	0.890594
69.4	0.890594
69.45	0.890594
69.5	0.890594
69.55	0.891038
69.6	0.890816
69.65	0.891038
69.7	0.890594
69.75	0.890594
69.8	0.890594
69.85	0.890594
69.9	0.890594
69.95	0.890594
70	0.890594
70.05	0.890594
70.1	0.890594
70.15	0.890594
70.2	0.890594
70.25	0.890816
70.3	0.890816
70.35	0.890816
70.4	0.890816
70.45	0.890816
70.5	0.891038
70.55	0.891038
70.6	0.891038
70.65	0.891038
70.7	0.891038
70.75	0.890816
70.8	0.891038
70.85	0.891261
70.9	0.891261
70.95	0.891261
71	0.891038
71.05	0.891261
71.1	0.891928
71.15	0.891483
71.2	0.891706
71.25	0.89215
71.3	0.89215
71.35	0.89215
71.4	0.891928
71.45	0.891928
71.5	0.891928
71.55	0.89215
71.6	0.891928
71.65	0.891928
71.7	0.891706
71.75	0.891706
71.8	0.891261
71.85	0.891038
71.9	0.891038
71.95	0.891038
72	0.891261
72.05	0.891261
72.1	0.891483
72.15	0.891706
72.2	0.891928
72.25	0.891706
72.3	0.891483
72.35	0.891706
72.4	0.89215
72.45	0.89215
72.5	0.892373
72.55	0.892373
72.6	0.892595
72.65	0.892817
72.7	0.893262
72.75	0.893262
72.8	0.893485
72.85	0.893262
72.9	0.893485
72.95	0.893929
73	0.893929
73.05	0.893929
73.1	0.893929
73.15	0.894152
73.2	0.894374
73.25	0.894374
73.3	0.894596
73.35	0.894596
73.4	0.894819
73.45	0.894819
73.5	0.894596
73.55	0.894596
73.6	0.894596
73.65	0.894819
73.7	0.894819
73.75	0.895041
73.8	0.894819
73.85	0.895041
73.9	0.895041
73.95	0.895041
74	0.894819
74.05	0.894819
74.1	0.895041
74.15	0.894819
74.2	0.894819
74.25	0.895041
74.3	0.895041
74.35	0.894819
74.4	0.895041
74.45	0.895264
74.5	0.895264
74.55	0.895264
74.6	0.895264
74.65	0.895486
74.7	0.895486
74.75	0.895486
74.8	0.895708
74.85	0.895931
74.9	0.896598
74.95	0.896598
75	0.896598
75.05	0.896598
75.1	0.896375
75.15	0.89682
75.2	0.89682
75.25	0.897042
75.3	0.897042
75.35	0.897487
75.4	0.897487
75.45	0.897487
75.5	0.897487
75.55	0.897265
75.6	0.897265
75.65	0.897265
75.7	0.897265
75.75	0.89771
75.8	0.89771
75.85	0.897932
75.9	0.898154
75.95	0.898377
76	0.898377
76.05	0.899044
76.1	0.899044
76.15	0.899489
76.2	0.899489
76.25	0.899489
76.3	0.899489
76.35	0.899933
76.4	0.899711
76.45	0.899711
76.5	0.899933
76.55	0.899933
76.6	0.899933
76.65	0.900156
76.7	0.899933
76.75	0.899933
76.8	0.899933
76.85	0.899933
76.9	0.899711
76.95	0.899711
77	0.899711
77.05	0.899711
77.1	0.899933
77.15	0.899933
77.2	0.899933
77.25	0.899711
77.3	0.900156
77.35	0.900378
77.4	0.9006
77.45	0.9006
77.5	0.900823
77.55	0.900823
77.6	0.900823
77.65	0.900378
77.7	0.900378
77.75	0.900823
77.8	0.901045
77.85	0.901045
77.9	0.901045
77.95	0.901268
78	0.901268
78.05	0.901268
78.1	0.901045
78.15	0.901045
78.2	0.901268
78.25	0.901268
78.3	0.901045
78.35	0.900823
78.4	0.900823
78.45	0.900823
78.5	0.9006
78.55	0.900823
78.6	0.900823
78.65	0.900823
78.7	0.900823
78.75	0.900823
78.8	0.900823
78.85	0.900823
78.9	0.901045
78.95	0.900823
79	0.901045
79.05	0.900823
79.1	0.9006
79.15	0.9006
79.2	0.900378
79.25	0.9006
79.3	0.9006
79.35	0.9006
79.4	0.9006
79.45	0.9006
79.5	0.9006
79.55	0.900378
79.6	0.9006
79.65	0.9006
79.7	0.9006
79.75	0.9006
79.8	0.9006
79.85	0.9006
79.9	0.9006
79.95	0.901045
80	0.901045
80.05	0.900823
80.1	0.900823
80.15	0.900823
80.2	0.900823
80.25	0.901045
80.3	0.901268
80.35	0.90149
80.4	0.90149
80.45	0.90149
80.5	0.90149
80.55	0.90149
80.6	0.901045
80.65	0.901045
80.7	0.901268
80.75	0.901268
80.8	0.901045
80.85	0.901268
80.9	0.901268
80.95	0.900823
81	0.9006
81.05	0.9006
81.1	0.9006
81.15	0.900823
81.2	0.901045
81.25	0.901045
81.3	0.901045
81.35	0.901045
81.4	0.901045
81.45	0.901268
81.5	0.90149
81.55	0.901712
81.6	0.901712
81.65	0.901712
81.7	0.901712
81.75	0.901712
81.8	0.901935
81.85	0.901712
81.9	0.901712
81.95	0.902157
82	0.902157
82.05	0.902379
82.1	0.902157
82.15	0.902379
82.2	0.902379
82.25	0.902379
82.3	0.902157
82.35	0.902157
82.4	0.902157
82.45	0.902157
82.5	0.902157
82.55	0.902157
82.6	0.902157
82.65	0.902157
82.7	0.902157
82.75	0.902157
82.8	0.902157
82.85	0.902379
82.9	0.902379
82.95	0.902379
83	0.902602
83.05	0.902602
83.1	0.902602
83.15	0.902602
83.2	0.902602
83.25	0.902379
83.3	0.902379
83.35	0.902157
83.4	0.902157
83.45	0.902157
83.5	0.902379
83.55	0.902379
83.6	0.902602
83.65	0.902824
83.7	0.902602
83.75	0.902602
83.8	0.902602
83.85	0.902824
83.9	0.903046
83.95	0.903269
84	0.903046
84.05	0.903269
84.1	0.903491
84.15	0.903491
84.2	0.903714
84.25	0.903936
84.3	0.904381
84.35	0.904158
84.4	0.904158
84.45	0.904158
84.5	0.904158
84.55	0.904381
84.6	0.904381
84.65	0.904603
84.7	0.904603
84.75	0.904603
84.8	0.904603
84.85	0.904603
84.9	0.905048
84.95	0.90527
85	0.905493
85.05	0.905493
85.1	0.905715
85.15	0.905937
85.2	0.905715
85.25	0.905715
85.3	0.905715
85.35	0.905715
85.4	0.905493
85.45	0.905493
85.5	0.905715
85.55	0.905715
85.6	0.905715
85.65	0.905715
85.7	0.905937
85.75	0.90616
85.8	0.90616
85.85	0.90616
85.9	0.906382
85.95	0.906382
86	0.906382
86.05	0.906382
86.1	0.906382
86.15	0.906382
86.2	0.906382
86.25	0.90616
86.3	0.90616
86.35	0.90616
86.4	0.906382
86.45	0.906382
86.5	0.906382
86.55	0.906604
86.6	0.906604
86.65	0.906604
86.7	0.906604
86.75	0.906604
86.8	0.906604
86.85	0.906827
86.9	0.906827
86.95	0.906827
87	0.907049
87.05	0.907272
87.1	0.907272
87.15	0.907272
87.2	0.907272
87.25	0.907049
87.3	0.907049
87.35	0.907049
87.4	0.906827
87.45	0.906827
87.5	0.907049
87.55	0.907049
87.6	0.907049
87.65	0.906827
87.7	0.906827
87.75	0.906604
87.8	0.906604
87.85	0.906604
87.9	0.906604
87.95	0.906604
88	0.906827
88.05	0.906827
88.1	0.907049
88.15	0.907049
88.2	0.906827
88.25	0.906827
88.3	0.906827
88.35	0.906827
88.4	0.907049
88.45	0.907049
88.5	0.907049
88.55	0.907272
88.6	0.907272
88.65	0.907494
88.7	0.907494
88.75	0.907494
88.8	0.907272
88.85	0.907272
88.9	0.907716
88.95	0.907716
89	0.907939
89.05	0.908161
89.1	0.907939
89.15	0.908161
89.2	0.907939
89.25	0.907716
89.3	0.907716
89.35	0.907494
89.4	0.907272
89.45	0.907272
89.5	0.907272
89.55	0.907272
89.6	0.907049
89.65	0.907272
89.7	0.907272
89.75	0.907272
89.8	0.907272
89.85	0.907272
89.9	0.907272
89.95	0.907049
90	0.907049
90.05	0.907049
90.1	0.907272
90.15	0.907272
90.2	0.907272
90.25	0.907049
90.3	0.907049
90.35	0.907049
90.4	0.907494
90.45	0.907494
90.5	0.907494
90.55	0.907494
90.6	0.907494
90.65	0.907494
90.7	0.907494
90.75	0.907494
90.8	0.907494
90.85	0.907716
90.9	0.907716
90.95	0.907716
91	0.907716
91.05	0.908161
91.1	0.908161
91.15	0.908161
91.2	0.908161
91.25	0.908383
91.3	0.908383
91.35	0.908383
91.4	0.908606
91.45	0.908606
91.5	0.908828
91.55	0.90905
91.6	0.90905
91.65	0.90905
91.7	0.908828
91.75	0.908828
91.8	0.908828
91.85	0.90905
91.9	0.90905
91.95	0.90905
92	0.908828
92.05	0.908828
92.1	0.90905
92.15	0.90905
92.2	0.90905
92.25	0.90905
92.3	0.909273
92.35	0.909273
92.4	0.909273
92.45	0.909273
92.5	0.909718
92.55	0.909718
92.6	0.910162
92.65	0.910162
92.7	0.90994
92.75	0.90994
92.8	0.90994
92.85	0.90994
92.9	0.90994
92.95	0.90994
93	0.90994
93.05	0.90994
93.1	0.90994
93.15	0.90994
93.2	0.90994
93.25	0.90994
93.3	0.90994
93.35	0.909718
93.4	0.909718
93.45	0.909718
93.5	0.909718
93.55	0.909718
93.6	0.90994
93.65	0.90994
93.7	0.90994
93.75	0.910162
93.8	0.90994
93.85	0.909718
93.9	0.90994
93.95	0.90994
94	0.910162
94.05	0.910385
94.1	0.910607
94.15	0.910829
94.2	0.910829
94.25	0.911052
94.3	0.911052
94.35	0.911052
94.4	0.911052
94.45	0.911052
94.5	0.911052
94.55	0.911052
94.6	0.911052
94.65	0.911052
94.7	0.911274
94.75	0.911274
94.8	0.911497
94.85	0.911719
94.9	0.911941
94.95	0.911941
95	0.911941
95.05	0.911719
95.1	0.911941
95.15	0.911941
95.2	0.912164
95.25	0.912164
95.3	0.912164
95.35	0.912386
95.4	0.912164
95.45	0.912164
95.5	0.912164
95.55	0.912164
95.6	0.912386
95.65	0.912386
95.7	0.912386
95.75	0.912608
95.8	0.912608
95.85	0.912608
95.9	0.912608
95.95	0.912608
96	0.912608
96.05	0.912608
96.1	0.912608
96.15	0.912386
96.2	0.912164
96.25	0.912386
96.3	0.912386
96.35	0.912386
96.4	0.912164
96.45	0.912164
96.5	0.912164
96.55	0.912164
96.6	0.912164
96.65	0.912386
96.7	0.912386
96.75	0.912386
96.8	0.912164
96.85	0.912164
96.9	0.911941
96.95	0.911941
97	0.911941
97.05	0.911941
97.1	0.911941
97.15	0.911941
97.2	0.912164
97.25	0.912164
97.3	0.912164
97.35	0.912164
97.4	0.912608
97.45	0.912831
97.5	0.912608
97.55	0.912608
97.6	0.912831
97.65	0.913053
97.7	0.913053
97.75	0.913053
97.8	0.913053
97.85	0.913053
97.9	0.913053
97.95	0.913498
98	0.913276
98.05	0.913276
98.1	0.913276
98.15	0.913276
98.2	0.913276
98.25	0.913276
98.3	0.913276
98.35	0.913276
98.4	0.913276
98.45	0.913053
98.5	0.912831
98.55	0.913053
98.6	0.913053
98.65	0.913053
98.7	0.913053
98.75	0.913053
98.8	0.913276
98.85	0.913276
98.9	0.913276
98.95	0.913276
99	0.913498
99.05	0.913498
99.1	0.91372
99.15	0.913498
99.2	0.913498
99.25	0.913498
99.3	0.91372
99.35	0.91372
99.4	0.913498
99.45	0.913498
99.5	0.913498
99.55	0.91372
99.6	0.91372
99.65	0.913498
99.7	0.913498
99.75	0.91372
99.8	0.913498
99.85	0.913498
99.9	0.913498
99.95	0.913498
[truncated: 18,001 more rows]
