# Supplementary material for: Single molecule imaging simulations with advanced fluorophore photophysics
Source: Commun Biol. 2023 Jan 16;6:53. doi: 10.1038/s42003-023-04432-x (PMC9842740; doi:10.1038/s42003-023-04432-x)
Supplement: Supplementary file 5 — Supplementary Data 1 [file 42003_2023_4432_MOESM5_ESM.zip › XLS FILES/FigS9.xlsx]

## Sheet: Sheet1
Dendra2	Dendra2 (no T1)	mEos4b	mEos4b (no T1)	PAmCherry
601	630	1547	1711	946
604	622	1544	1669	949
605	619	1534	1683	942
